# Supplementary material for: GWAS for systemic sclerosis identifies multiple risk loci and highlights fibrotic and vasculopathy pathways
Source: Nat Commun. 2019 Oct 31;10:4955. doi: 10.1038/s41467-019-12760-y (PMC6823490; doi:10.1038/s41467-019-12760-y)
Supplement: Supplementary file 2 — Dataset 1 [file 41467_2019_12760_MOESM2_ESM.xlsx]

## Sheet: Supplementary Data 1
Supplementary Data 1. Summary of the study cohorts.
			GWAS QC Criteria
	GWAS Study	Genotyping platform (case / control)	Sample call rate	SNP call rate	MAF	HWE P-value	N (case / control) - After genotyping QC steps	NFINAL (case / control)	No. SNPS after imputation and QC	Genomic inflation factor (λGC)2	λGC 1000 2	Covariates	Reference for case/control data (PMID)
Previous SSc GWAS cohorts	Spain 1	Illumina HumanCNV370K / Illumina HumanCNV370K	>0.95	>0.98	>0.01	> 0.001	376/388	361/355	2358884	0.99		Top 5 PCs; sex	20383147 / 20383147
	Germany 1	Illumina HumanCNV370K / Illumina HumanHap550k	>0.95	>0.98	>0.01	> 0.001	280/667	257/659	2945164	1.03		Top 5 PCs; sex	20383147 / 20383147
	The Netherlands 1	Illumina HumanCNV370K/ Illumina HumanHap550k	>0.95	>0.98	>0.01	> 0.001	201/638	183/626	3161695	1.03		Top 5 PCs; sex	20383147 / 20383147
	USA 1	Illumina HumanHap550K / Breast cancer controls CGEMS; prostate cancer controls CGEMS; Illumina iControlDB database	>0.95	>0.98	>0.01	> 0.001	1,491/3,485	1,365/3,219	3951439	1.05	1.02	Top 5 PCs; sex	20383147 / 20383147
	France	Illumina Human610-Quad BeadChip	>0.95	>0.98	>0.01	> 0.001	564/488	541/470	4073344	1.01	1.03	Top 5 PCs; sex	21750679 / 21750679
New SSc GWAS cohorts	Spain 2	Illumina HumanCore; HumanCytoSNP-12v2 / Illumina HumanCore	>0.95	>0.98	>0.01	> 0.001	1,293/1,324	1,169/1,262	1052969	1.01	1.009	Top 5 PCs; sex	Newly typed / 28041642
	Germany 2	Illumina HumanCore / Illumina HumanOmniExpressExome 8v1.2.	>0.95	>0.98	>0.01	> 0.001	404/1,149	364/1,133	2790125	1.05		Top 5 PCs; sex	Newly typed / 28973304
	The Netherlands 2	Illumina HumanCore / Illumina HumanHap550k	>0.95	>0.98	>0.01	> 0.001	541/846	449/812	2525854	1.04		Top 5 PCs; sex	Newly typed / 20190752
	USA 2	Illumina HumanCore / HumanHap300v1.1	>0.95	>0.98	>0.01	> 0.001	1,430/1,580	1,286/1,388	1679986	1.09	1.07	Top 5 PCs; sex	Newly typed / 18204446
	Italy	Illumina HumanCore / Illumina HumanHap550k	>0.95	>0.98	>0.01	> 0.001	1,018/960	998/952	2146565	1.1	1.102	Top 5 PCs; sex	Newly typed / 26502338; 20190752
	UK	Illumina HumanCore / Affymetrix GeneChip 500K Mapping Array	>0.95	>0.98	>0.01	> 0.001	1,162/2,978	1,094/2,936	1899614	1.09	1.06	Top 5 PCs; sex	Newly typed / 17554300
	Sweden	Illumina HumanCore / Illumina HumanHap300k	>0.95	>0.98	>0.01	> 0.001	192/1,079	170/1,029	2238438	0.99		Top 5 PCs; sex	Newly typed / 20453842
	Norway	Illumina HumanCore / Illumina HumanHap550K	>0.95	>0.98	>0.01	> 0.001	102/121	96/118	2985247	0.99		Top 5 PCs; sex	Newly typed / 23055271
	Australia/UK	Illumina OmniExpress / Affymetrix GeneChip 500K Mapping Array	>0.95	>0.98	>0.01	> 0.001	792/2,630	762/2,625	4477506	1.05	1.047	Top 5 PCs; sex	Newly typed / WTCCC2
META-ANALYSIS							9,846/18,333	9,095/17,584	4,723,365 1	1.1	1.008
CGEMS, Cancer Genetic Markers of Susceptibility studies; HWE, Hardy-Weinberg equilibrium; MAF, minor allele frequency; PC, principal component; QC,quality control; SSc, systemic sclerosis; SNP, single-nucleotide polymorphism.
1Total number of SNPs included in the meta-analysis.
2Genomic inflation factor excluding MHC region
