# Supplementary material for: GWAS for systemic sclerosis identifies multiple risk loci and highlights fibrotic and vasculopathy pathways
Source: Nat Commun. 2019 Oct 31;10:4955. doi: 10.1038/s41467-019-12760-y (PMC6823490; doi:10.1038/s41467-019-12760-y)
Supplement: Supplementary file 3 — Dataset 2 [file 41467_2019_12760_MOESM3_ESM.xlsx]

## Sheet: Supplementary Data 2
Supplementary Data 2. Credible sets of the 25 fine-mapped loci.
Chr	Credible-set locus	N SNPs Cred. Set	Pb	SNP	Func.refGene	Gene.refGene	P-value meta-GWAS	PP
1	IL12RB2	6	67822377	rs3790567	intronic	IL12RB2	1.726e-09	0.321469
			67815915	rs3977726	intronic	IL12RB2	1.176e-09	0.253156
			67814440	rs3790566	intronic	IL12RB2	3.842e-10	0.195452
			67809317	rs10889683	intronic	IL12RB2	9.494e-10	0.0832547
			67817872	rs3828068	intronic	IL12RB2	1.465e-09	0.0553157
			67818577	rs6672670	intronic	IL12RB2	1.778e-09	0.0460917
1	CD247	1	167420425	rs2056626	intronic	CD247	1.312e-11	0.999987
1	TNFSF4-LOC100506023-PRDX6	6	173238736	rs2022449	ncRNA_intronic	LOC100506023	6.275e-08	0.659428
			173243581	rs844663	ncRNA_intronic	LOC100506023	5.05e-08	0.139056
			173225759	rs12048385	ncRNA_intronic	LOC100506023	2.834e-07	0.0737562
			173226498	rs2840317	ncRNA_intronic	LOC100506023	2.377e-07	0.0326716
			173236355	rs844660	ncRNA_intronic	LOC100506023	1.801e-06	0.0288384
			173236216	rs844659	ncRNA_intronic	LOC100506023	1.847e-06	0.0281714
1	TNFSF4-LOC100506023-PRDX6	43	173323918	rs11576547	ncRNA_intronic	LOC100506023	5.456e-09	0.265344
			173327347	rs35407548	ncRNA_intronic	LOC100506023	6.035e-09	0.103836
			173326832	rs11577727	ncRNA_intronic	LOC100506023	6.226e-09	0.100838
			173332629	rs1857066	ncRNA_intronic	LOC100506023	5.017e-09	0.046442
			173331762	rs7528321	ncRNA_intronic	LOC100506023	5.137e-09	0.0454209
			173311999	rs12742673	ncRNA_intronic	LOC100506023	2.01e-08	0.0275467
			173315876	rs12750865	ncRNA_intronic	LOC100506023	9.184e-09	0.0263063
			173318329	rs11577537	ncRNA_intronic	LOC100506023	1.001e-08	0.0242616
			173310806	rs34746916	ncRNA_intronic	LOC100506023	1.89e-08	0.0199517
			173315625	rs17346550	ncRNA_intronic	LOC100506023	1.366e-08	0.018118
			173329439	rs1547811	ncRNA_intronic	LOC100506023	6.939e-08	0.0179018
			173319839	rs2027499	ncRNA_intronic	LOC100506023	5.816e-09	0.0175776
			173340741	rs2422347	ncRNA_intronic	LOC100506023	4.182e-08	0.0168732
			173340780	rs2422348	ncRNA_intronic	LOC100506023	4.182e-08	0.0168732
			173321248	rs6703494	ncRNA_intronic	LOC100506023	7.619e-08	0.0152256
			173319721	rs2027500	ncRNA_intronic	LOC100506023	8.567e-08	0.0136433
			173310061	rs6681162	ncRNA_intronic	LOC100506023	1.943e-08	0.0130159
			173330377	rs10429844	ncRNA_intronic	LOC100506023	5.237e-08	0.0129866
			173330573	rs9286883	ncRNA_intronic	LOC100506023	5.871e-08	0.0122801
			173330666	rs9286884	ncRNA_intronic	LOC100506023	7.649e-08	0.00958641
			173326910	rs10912596	ncRNA_intronic	LOC100506023	7.878e-08	0.0093254
			173339940	rs10912601	ncRNA_intronic	LOC100506023	1.823e-07	0.00929932
			173310742	rs34972373	ncRNA_intronic	LOC100506023	1.963e-08	0.00837412
			173306646	rs6681482	ncRNA_intronic	LOC100506023	3.183e-08	0.00819247
			173318723	rs7548710	ncRNA_intronic	LOC100506023	4.71e-08	0.00567455
			173333449	rs4258254	ncRNA_intronic	LOC100506023	4.729e-08	0.00565319
			173328189	rs2901719	ncRNA_intronic	LOC100506023	4.922e-08	0.00544529
			173323406	rs6425218	ncRNA_intronic	LOC100506023	4.937e-08	0.00542979
			173318409	rs7546179	ncRNA_intronic	LOC100506023	4.959e-08	0.00540723
			173317902	rs1935330	ncRNA_intronic	LOC100506023	5.082e-08	0.00528456
			173318231	rs7543664	ncRNA_intronic	LOC100506023	5.082e-08	0.00528456
			173317534	rs1935331	ncRNA_intronic	LOC100506023	5.25e-08	0.00512601
			173324296	rs2422341	ncRNA_intronic	LOC100506023	8.663e-08	0.00505943
			173344804	rs11484635	ncRNA_intronic	LOC100506023	5.709e-08	0.00473906
			173331848	rs4916333	ncRNA_intronic	LOC100506023	5.758e-08	0.00470128
			173326136	rs11577640	ncRNA_intronic	LOC100506023	9.372e-08	0.00470048
			173322660	rs1539255	ncRNA_intronic	LOC100506023	5.841e-08	0.0046387
			173318664	rs10912594	ncRNA_intronic	LOC100506023	6.079e-08	0.00446845
			173343620	rs4916216	ncRNA_intronic	LOC100506023	6.317e-08	0.00431064
			173340656	rs2422346	ncRNA_intronic	LOC100506023	1.854e-07	0.00418986
			173340416	rs6425219	ncRNA_intronic	LOC100506023	1.896e-07	0.00410313
			173346343	rs10753074	ncRNA_intronic	LOC100506023	6.907e-08	0.00396499
			173333829	rs4916334	ncRNA_intronic	LOC100506023	7.045e-08	0.00389224
2	NAB1	11	191528101	rs716254	intronic	NAB1	9.272e-09	0.242334
			191534372	rs16832798	intronic	NAB1	5.196e-09	0.191173
			191533300	rs4853726	intronic	NAB1	8.767e-09	0.116911
			191533171	rs4853725	intronic	NAB1	8.767e-09	0.0693246
			191531868	rs55999263	intronic	NAB1	8.828e-09	0.0688743
			191535698	rs2286895	intronic	NAB1	5.838e-08	0.0568163
			191543962	rs3771317	intronic	NAB1	2.066e-08	0.0567466
			191518860	rs1860849	intronic	NAB1	8.871e-08	0.049709
			191559280	rs1990462	intergenic	NAB1;GLS	1.476e-08	0.0393386
			191558030	rs16832836	downstream	NAB1	6.127e-09	0.0337819
			191541839	rs60518431	intronic	NAB1	2.514e-08	0.025785
2	STAT4-a	1	191902758	rs3821236	intronic	STAT4	1.942e-23	1
2	STAT4-b	2	191959489	rs4853458	intronic	STAT4	4.862e-18	0.905463
			191966452	rs7568275	intronic	STAT4	3.226e-16	0.0695928
3	FLNB-DNASE1L3-PXK	6	58131515	rs7355798	intronic	FLNB	1.242e-08	0.365296
			58132808	rs9809281	intronic	FLNB	1.727e-08	0.268059
			58132809	rs67418699	intronic	FLNB	1.727e-08	0.268059
			58129450	rs9826147	intronic	FLNB	3.098e-07	0.0262596
			58131979	rs13095822	intronic	FLNB	7.788e-07	0.0166511
			58138528	rs9884098	intronic	FLNB	8.295e-08	0.014703
3	FLNB-DNASE1L3-PXK	27	58372885	rs7653734	intronic	PXK	1.207e-10	0.291554
			58375286	rs4076852	intronic	PXK	1.036e-10	0.123192
			58374433	rs7612923	intronic	PXK	1.093e-10	0.111278
			58370177	rs6445975	intronic	PXK	1.992e-10	0.0919974
			58332783	rs7652027	intronic	PXK	1.301e-10	0.0629749
			58332912	rs4681681	intronic	PXK	1.301e-10	0.0629749
			58332496	rs4681845	intronic	PXK	1.609e-10	0.0515193
			58446010	rs7631010	intergenic	PDHB;KCTD6	1.618e-10	0.0512485
			58269566	rs3773007	intronic	ABHD6	2.409e-09	0.0157253
			58269539	rs3773006	intronic	ABHD6	2.494e-09	0.0152201
			58259999	rs6769100	intronic	ABHD6	5.179e-09	0.0113462
			58331186	rs2176082	intronic	PXK	8.693e-10	0.0104824
			58417929	rs11130641	intronic	PDHB	6.76e-09	0.00736527
			58373167	rs12489103	intronic	PXK	2.295e-08	0.00699504
			58260073	rs2271633	intronic	ABHD6	1.536e-08	0.00408509
			58268344	rs13320332	intronic	ABHD6	2.688e-09	0.00361867
			58338712	rs7626442	intronic	PXK	1.525e-08	0.00342976
			58414872	rs6793328	intronic	PDHB	8.192e-09	0.00337453
			58425191	rs13079905	intergenic	PDHB;KCTD6	3.258e-09	0.00301947
			58408765	rs6782218	intronic	PXK	1.565e-08	0.0027625
			58407837	rs9822328	intronic	PXK	1.954e-08	0.00273082
			58268750	rs17059125	intronic	ABHD6	3.698e-09	0.00268013
			58269451	rs3773004	intronic	ABHD6	3.889e-09	0.0025561
			58436705	rs13077234	intergenic	PDHB;KCTD6	4.072e-09	0.00244787
			58422128	rs9849239	intergenic	PDHB;KCTD6	4.501e-09	0.00222774
			58452616	rs4422332	intergenic	PDHB;KCTD6	4.6e-09	0.00218261
			58436949	rs6808714	intergenic	PDHB;KCTD6	4.608e-09	0.00217904
3	POGLUT1-TIMMDC1-CD80-ARHGAP31	1	119116150	rs9884090	intronic	ARHGAP31	1.893e-10	0.955744
3	IL12A	23	159733527	rs589446	ncRNA_intronic	IL12A-AS1	1.954e-10	0.385447
			159732840	rs6441288	ncRNA_intronic	IL12A-AS1	7.111e-09	0.0484617
			159732882	rs6441289	ncRNA_intronic	IL12A-AS1	7.111e-09	0.0484617
			159732892	rs6441290	ncRNA_intronic	IL12A-AS1	7.111e-09	0.0484617
			159732983	rs574808	ncRNA_intronic	IL12A-AS1	7.304e-09	0.0472571
			159732300	rs547875	ncRNA_intronic	IL12A-AS1	7.539e-09	0.0458712
			159732345	rs548018	ncRNA_intronic	IL12A-AS1	7.539e-09	0.0458712
			159732502	rs1651081	ncRNA_intronic	IL12A-AS1	8.095e-09	0.0429038
			159732564	rs571099	ncRNA_intronic	IL12A-AS1	8.475e-09	0.0410934
			159734668	rs522127	ncRNA_intronic	IL12A-AS1	7.137e-09	0.0236628
			159731995	rs545143	ncRNA_intronic	IL12A-AS1	7.289e-09	0.0226463
			159732031	rs545232	ncRNA_intronic	IL12A-AS1	8.075e-09	0.0205682
			159733446	rs588998	ncRNA_intronic	IL12A-AS1	6.919e-09	0.0133649
			159733600	rs589545	ncRNA_intronic	IL12A-AS1	6.919e-09	0.0133649
			159733692	rs491966	ncRNA_intronic	IL12A-AS1	6.919e-09	0.0133649
			159734286	rs11708713	ncRNA_intronic	IL12A-AS1	7.068e-09	0.0130999
			159734310	rs11716424	ncRNA_intronic	IL12A-AS1	7.17e-09	0.0129246
			159734349	rs11716451	ncRNA_intronic	IL12A-AS1	7.17e-09	0.0129246
			159733428	rs579079	ncRNA_intronic	IL12A-AS1	7.587e-09	0.0122558
			159735169	rs526734	ncRNA_intronic	IL12A-AS1	8.052e-09	0.0115894
			159735580	rs4680538	ncRNA_intronic	IL12A-AS1	8.176e-09	0.0114241
			159734858	rs523886	ncRNA_intronic	IL12A-AS1	7.137e-09	0.0113177
			159735754	rs4680539	ncRNA_intronic	IL12A-AS1	1.244e-08	0.00770159
4	DGKQ	2	965779	rs11724804	intronic	GAK, TMEM175, DGKQ, SLC26A1a, IDUA, FGFRL1	5.312e-11	0.792815
			965720	rs13101828	intronic	GAK, TMEM175, DGKQ, SLC26A1a, IDUA, FGFRL1	2.998e-10	0.207161
4	NFKB1	6	103470193	rs230517	intronic	NFKB1	9.486e-09	0.329154
			103458825	rs230526	intronic	NFKB1	1.112e-08	0.211413
			103449041	rs230534	intronic	NFKB1	5.379e-09	0.200106
			103463328	rs230521	intronic	NFKB1	9.912e-09	0.151066
			103457585	rs230528	intronic	NFKB1	1.132e-08	0.0506815
			103448903	rs170731	intronic	NFKB1	7.273e-08	0.0173804
5	TNIP1	1	150455732	rs3792783	intronic	TNIP1	2.417e-12	0.999924
6	ATG5	3	106734040	rs633724	intronic	ATG5	2.841e-09	0.587747
			106734189	rs9486314	intronic	ATG5	8.563e-09	0.20822
			106719059	rs11752888	intronic	ATG5	4.648e-08	0.169897
8	FAM167A-BLK	1	11343973	rs2736340	intergenic	FAM167A,BLK	3.331e-21	1
8	RAB2A-CHD7	80	61447483	rs6987084	intronic	RAB2A	4.039e-07	0.13854
			61528876	rs2625441	intronic	RAB2A	3.213e-07	0.131407
			61534428	rs7413	UTR3	RAB2A	3.167e-07	0.09008
			61446683	rs13262390	intronic	RAB2A	1.224e-06	0.0493774
			61452046	rs2272620	intronic	RAB2A	1.624e-06	0.0379755
			61398160	rs7842586	intergenic	LINC01301;RAB2A	3.041e-07	0.0346682
			61475274	rs2326568	intronic	RAB2A	3.642e-07	0.0277347
			61494991	rs10808709	intronic	RAB2A	2.868e-07	0.0247645
			61436559	rs55825491	intronic	RAB2A	4.512e-07	0.0227154
			61418365	rs2326560	intergenic	LINC01301;RAB2A	3.478e-07	0.0221863
			61488238	rs12678742	intronic	RAB2A	4.461e-07	0.0164045
			61564647	rs687351	intergenic	RAB2A;CHD7	1.197e-07	0.0150526
			61537523	rs1120591	intergenic	RAB2A;CHD7	1.011e-06	0.0149767
			61488859	rs2946154	intronic	RAB2A	1.123e-06	0.0132601
			61396829	rs2013112	intergenic	LINC01301;RAB2A	2.661e-07	0.0130118
			61415926	rs11995549	intergenic	LINC01301;RAB2A	3.478e-07	0.0101363
			61517798	rs600811	intronic	RAB2A	1.973e-07	0.00943707
			61518273	rs603035	intronic	RAB2A	1.991e-07	0.00935738
			61378363	rs7001696	intergenic	LINC01301;RAB2A	8.916e-07	0.00923408
			61476541	rs2326569	intronic	RAB2A	1.203e-06	0.00912164
			61488824	rs2981277	intronic	RAB2A	1.708e-06	0.00898354
			61450894	rs7815543	intronic	RAB2A	1.224e-06	0.00897616
			61535709	rs652422	UTR3	RAB2A	9.918e-07	0.0077988
			61412809	rs7820393	intergenic	LINC01301;RAB2A	1.061e-06	0.00732492
			61453184	rs28649594	intronic	RAB2A	1.554e-06	0.0071916
			61442940	rs10957142	intronic	RAB2A	1.596e-06	0.00701578
			61455861	rs7839474	intronic	RAB2A	1.606e-06	0.00697522
			61452302	rs2272621	intronic	RAB2A	1.651e-06	0.00679861
			61523998	rs687978	intronic	RAB2A	2.865e-07	0.00666262
			61442992	rs7007434	intronic	RAB2A	1.737e-06	0.00648569
			61525395	rs669599	intronic	RAB2A	2.973e-07	0.00643657
			61398085	rs7824045	intergenic	LINC01301;RAB2A	3.041e-07	0.00630222
			61399587	rs6471885	intergenic	LINC01301;RAB2A	3.041e-07	0.00630222
			61445098	rs13276831	intronic	RAB2A	4.515e-07	0.0061016
			61511366	rs6995515	intronic	RAB2A	2.384e-07	0.00589786
			61526953	rs625850	intronic	RAB2A	3.307e-07	0.00582814
			61409871	rs6471886	intergenic	LINC01301;RAB2A	3.496e-07	0.0055338
			61496950	rs3735826	intronic	RAB2A	1.551e-06	0.00552091
			61418431	rs2326561	intergenic	LINC01301;RAB2A	3.648e-07	0.00531853
			61494331	rs7829359	intronic	RAB2A	3.795e-07	0.00512623
			61490395	rs4452821	intronic	RAB2A	3.864e-07	0.00504085
			61459716	rs3929643	intronic	RAB2A	3.893e-07	0.00500584
			61488254	rs10957145	intronic	RAB2A	1.602e-06	0.00499582
			61492728	rs6993019	intronic	RAB2A	3.939e-07	0.00495133
			61408810	rs2096890	intergenic	LINC01301;RAB2A	3.948e-07	0.0049408
			61412250	rs1893272	intergenic	LINC01301;RAB2A	1.708e-06	0.00470743
			61539278	rs615031	intergenic	RAB2A;CHD7	7.946e-07	0.00469579
			61481614	rs10098769	intronic	RAB2A	6.071e-07	0.00463098
			61486366	rs12680781	intronic	RAB2A	4.626e-07	0.00426245
			61484788	rs3735825	intronic	RAB2A	4.798e-07	0.00411993
			61432007	rs4403445	intronic	RAB2A	2.07e-06	0.00393277
			61467003	rs13439252	intronic	RAB2A	1.469e-06	0.00371245
			61447748	rs10102740	intronic	RAB2A	1.608e-06	0.00333233
			61395832	rs6992869	intergenic	LINC01301;RAB2A	6.05e-07	0.00331984
			61399283	rs6471882	intergenic	LINC01301;RAB2A	6.124e-07	0.00328248
			61564964	rs685985	intergenic	RAB2A;CHD7	3.821e-08	0.00298775
			61386533	rs7839516	intergenic	LINC01301;RAB2A	7.925e-07	0.00258234
			61463647	rs41420549	intronic	RAB2A	1.152e-06	0.00255237
			61468134	rs7012181	intronic	RAB2A	1.202e-06	0.00245358
			61349350	rs10108692	intergenic	LINC01301;RAB2A	8.484e-07	0.00242371
			61457009	rs10096140	intronic	RAB2A	1.224e-06	0.00241259
			61457044	rs10957144	intronic	RAB2A	1.224e-06	0.00241259
			61392465	rs2186986	intergenic	LINC01301;RAB2A	9.037e-07	0.00228549
			61512060	rs10957150	intronic	RAB2A	9.191e-07	0.00224986
			61374869	rs13265543	intergenic	LINC01301;RAB2A	9.683e-07	0.00214339
			61369808	rs948422	intergenic	LINC01301;RAB2A	1.003e-06	0.00207437
			61467655	rs11996592	intronic	RAB2A	1.471e-06	0.00203398
			61512042	rs10808710	intronic	RAB2A	1.029e-06	0.00202561
			61406197	rs2155829	intergenic	LINC01301;RAB2A	1.058e-06	0.00197396
			61464349	rs10435601	intronic	RAB2A	1.556e-06	0.00193063
			61464655	rs11777673	intronic	RAB2A	1.556e-06	0.00193063
			61464732	rs11774081	intronic	RAB2A	1.556e-06	0.00193063
			61519325	rs617834	intronic	RAB2A	1.088e-06	0.00192332
			61353362	rs7017113	intergenic	LINC01301;RAB2A	1.103e-06	0.00189901
			61505275	rs1319105	intronic	RAB2A	1.105e-06	0.00189581
			61347172	rs10107019	intergenic	LINC01301;RAB2A	1.111e-06	0.0018863
			61359223	rs58818800	intergenic	LINC01301;RAB2A	1.122e-06	0.00186911
			61340828	rs12547923	intergenic	LINC01301;RAB2A	1.124e-06	0.00186602
			61341711	rs4354350	intergenic	LINC01301;RAB2A	1.124e-06	0.00186602
			61464227	rs9298039	intronic	RAB2A	1.616e-06	0.00186401
11	CDHR5-IRF7	4	618172	rs6598008	intronic	CDHR5	1.967e-08	0.760083
			617537	rs2740380	exonic synonymous SNV	CDHR5	2.489e-08	0.148578
			618998	rs2740375	exonic nonsynonymous SNV T/B	CDHR5	2.279e-08	0.0404473
			611919	rs702966	UTR3	PHRF1	2.122e-07	0.028025
11	TSPAN32,CD81-AS1	20	2348619	rs2651804	intergenic	TSPAN32;CD81-AS1	2.54e-10	0.184133
			2348194	rs10765944	intergenic	TSPAN32;CD81-AS1	3.599e-10	0.132507
			2347549	rs2651784	intergenic	TSPAN32;CD81-AS1	4.428e-10	0.10896
			2342763	rs2521288	intergenic	TSPAN32;CD81-AS1	9.241e-10	0.0544354
			2345621	rs11022291	intergenic	TSPAN32;CD81-AS1	1.25e-09	0.0409464
			2345677	rs2651781	intergenic	TSPAN32;CD81-AS1	1.36e-09	0.0378178
			2345948	rs2521292	intergenic	TSPAN32;CD81-AS1	1.403e-09	0.0367246
			2343769	rs11529116	intergenic	TSPAN32;CD81-AS1	1.601e-09	0.0324293
			2343777	rs11529117	intergenic	TSPAN32;CD81-AS1	1.601e-09	0.0324293
			2345890	rs2651783	intergenic	TSPAN32;CD81-AS1	1.719e-09	0.0303278
			2343441	rs11600971	intergenic	TSPAN32;CD81-AS1	1.778e-09	0.0293789
			2343506	rs12797765	intergenic	TSPAN32;CD81-AS1	1.922e-09	0.027301
			2343516	rs12799224	intergenic	TSPAN32;CD81-AS1	1.922e-09	0.027301
			2344876	rs2521291	intergenic	TSPAN32;CD81-AS1	1.951e-09	0.0269186
			2344894	rs11517725	intergenic	TSPAN32;CD81-AS1	1.951e-09	0.0269186
			2345417	rs11022289	intergenic	TSPAN32;CD81-AS1	1.951e-09	0.0269186
			2343574	rs149957497	intergenic	TSPAN32;CD81-AS1	2.008e-09	0.0261983
			2343628	rs11529115	intergenic	TSPAN32;CD81-AS1	2.008e-09	0.0261983
			2343866	rs11529118	intergenic	TSPAN32;CD81-AS1	2.056e-09	0.0256218
			2344270	rs2651779	intergenic	TSPAN32;CD81-AS1	2.085e-09	0.0252861
11	DDX6	7	118642085	rs10892286	intronic	DDX6	2.118e-11	0.775422
			118644694	rs10892288	intronic	DDX6	2.982e-11	0.103413
			118639353	rs11217020	intronic	DDX6	2.079e-11	0.0211529
			118655645	rs874621	intronic	DDX6	2.83e-11	0.0197535
			118655340	rs10892292	intronic	DDX6	2.864e-11	0.0195315
			118610549	rs11826521	intergenic	TREH;DDX6	1.014e-10	0.00769434
			118611817	rs10892280	intergenic	TREH;DDX6	1.046e-10	0.00583293
15	CSK	1	75077367	rs1378942	intronic	CSK	1.842e-14	0.993251
16	IRF8	6	85972013	rs11117422	intergenic	IRF8;LINC01082	5.787e-15	0.54358
			85971922	rs11117420	intergenic	IRF8;LINC01082	3.818e-15	0.202437
			85972810	rs13335265	intergenic	IRF8;LINC01082	9.328e-15	0.0864765
			85972612	rs11644034	intergenic	IRF8;LINC01082	1.122e-14	0.0725359
			85973028	rs12711490	intergenic	IRF8;LINC01082	1.089e-14	0.0356932
			85974961	rs4843323	intergenic	IRF8;LINC01082	1.546e-14	0.0143696
17	IKZF3-GSDMB	17	37976469	rs9303277	intronic	IKZF3	9.877e-08	0.157253
			38043343	rs9901146	intergenic	ZPBP2;GSDMB	1.285e-08	0.143526
			37929816	rs2313430	intronic	IKZF3	1.204e-07	0.0932351
			38063929	rs36000226	intronic	GSDMB	4.912e-09	0.0644179
			38063738	rs62067034	intronic	GSDMB	5.05e-09	0.0627609
			38026169	rs11655198	intronic	ZPBP2	2.106e-08	0.0610535
			38062217	rs2305479	exonic nonsynonymous SNV T/D	GSDMB	5.478e-09	0.0581382
			38049102	rs12950209	intergenic	ZPBP2;GSDMB	7.019e-09	0.0460516
			38049233	rs12950743	intergenic	ZPBP2;GSDMB	7.23e-09	0.0447872
			38048244	rs9906951	intergenic	ZPBP2;GSDMB	8.944e-09	0.0366709
			38028634	rs11557467	exonic nonsynonymous SNV D/B	ZPBP2	1.869e-08	0.0363355
			38031164	rs11658278	intronic	ZPBP2	9.5e-09	0.0346507
			38063381	rs883770	intronic	GSDMB	4.794e-09	0.0315233
			38042777	rs9908132	intergenic	ZPBP2;GSDMB	1.251e-08	0.0267566
			38038389	rs12939565	intergenic	ZPBP2;GSDMB	1.415e-08	0.0238339
			38031030	rs9903250	intronic	ZPBP2	1.574e-08	0.0215663
			37960017	rs2952144	intronic	IKZF3	1.199e-07	0.0119741
17	NUP85-GRB2	2	73224639	rs1005714	intronic	NUP85	1.866e-08	0.940484
			73211642	rs9909306	intronic	NUP85	5.512e-08	0.0334111
19	IL12RB1	2	18193191	rs2305743	intronic	IL12RB1	4.635e-10	0.943793
			18179973	rs12150884	intronic	IL12RB1	1.33e-07	0.0172225
PP, posterior probability
Index SNPs are highlighted in bold
