# Supplementary material for: GWAS for systemic sclerosis identifies multiple risk loci and highlights fibrotic and vasculopathy pathways
Source: Nat Commun. 2019 Oct 31;10:4955. doi: 10.1038/s41467-019-12760-y (PMC6823490; doi:10.1038/s41467-019-12760-y)
Supplement: Supplementary file 4 — Dataset 3 [file 41467_2019_12760_MOESM4_ESM.xlsx]

## Sheet: Supplementary Data 3
Supplementary Data 3. Expresion Quantitavie Trait loci (eQTLs) of the SNPs from credible sets.
SNP	Chr	Pb	uniqID	Tissue	Gene	Tested Allele	P-value	FDR	Symbol
rs2056626	1	167420425	1:167420425:G:T	Whole_Blood	ENSG00000198821	G	2.41098e-48	0	CD247
rs10889683	1	67809317	1:67809317:A:T	Whole_Blood	ENSG00000081985	T	3.39376e-10	1.16218e-11	IL12RB2
rs10889683	1	67809317	1:67809317:A:T	Muscle_Skeletal	ENSG00000142864	T	2.141e-05	1.52317e-22	SERBP1
rs10889683	1	67809317	1:67809317:A:T	Cells_Transformed_fibroblasts	ENSG00000081985	T	7.05298e-06	1.38323e-06	IL12RB2
rs10889683	1	67809317	1:67809317:A:T	Whole_Blood	ENSG00000081985	T	9.3963e-07	0.000333874	IL12RB2
rs10889683	1	67809317	1:67809317:A:T	Cells_Transformed_fibroblasts	ENSG00000081985	T	1.29176e-05	0.00020866	IL12RB2
rs3790566	1	67814440	1:67814440:C:T	Whole_Blood	ENSG00000081985	C	5.73629e-10	1.16218e-11	IL12RB2
rs3790566	1	67814440	1:67814440:C:T	Muscle_Skeletal	ENSG00000142864	C	1.64249e-05	1.52317e-22	SERBP1
rs3790566	1	67814440	1:67814440:C:T	Cells_Transformed_fibroblasts	ENSG00000081985	C	6.014e-06	1.38323e-06	IL12RB2
rs3790566	1	67814440	1:67814440:C:T	Whole_Blood	ENSG00000081985	C	1.05868e-06	0.000333874	IL12RB2
rs3790566	1	67814440	1:67814440:C:T	Cells_Transformed_fibroblasts	ENSG00000081985	C	1.23954e-05	0.00020866	IL12RB2
rs3977726	1	67815915	1:67815915:A:C	Whole_Blood	ENSG00000081985	A	5.73629e-10	1.16218e-11	IL12RB2
rs3977726	1	67815915	1:67815915:A:C	Muscle_Skeletal	ENSG00000142864	A	1.64249e-05	1.52317e-22	SERBP1
rs3977726	1	67815915	1:67815915:A:C	Cells_Transformed_fibroblasts	ENSG00000081985	A	6.014e-06	1.38323e-06	IL12RB2
rs3977726	1	67815915	1:67815915:A:C	Whole_Blood	ENSG00000081985	A	9.35075e-07	0.000333874	IL12RB2
rs3977726	1	67815915	1:67815915:A:C	Cells_Transformed_fibroblasts	ENSG00000081985	A	1.1864e-05	0.00020866	IL12RB2
rs3828068	1	67817872	1:67817872:A:G	Whole_Blood	ENSG00000081985	A	2.85853e-09	1.16218e-11	IL12RB2
rs3828068	1	67817872	1:67817872:A:G	Muscle_Skeletal	ENSG00000142864	A	3.0995e-05	1.52317e-22	SERBP1
rs3828068	1	67817872	1:67817872:A:G	Cells_Transformed_fibroblasts	ENSG00000081985	A	1.49677e-05	1.38323e-06	IL12RB2
rs3828068	1	67817872	1:67817872:A:G	Whole_Blood	ENSG00000081985	A	7.74336e-07	0.000333874	IL12RB2
rs3828068	1	67817872	1:67817872:A:G	Cells_Transformed_fibroblasts	ENSG00000081985	A	1.21347e-05	0.00020866	IL12RB2
rs6672670	1	67818577	1:67818577:C:T	Whole_Blood	ENSG00000081985	T	3.43489e-10	1.16218e-11	IL12RB2
rs6672670	1	67818577	1:67818577:C:T	Muscle_Skeletal	ENSG00000142864	T	2.49113e-05	1.52317e-22	SERBP1
rs6672670	1	67818577	1:67818577:C:T	Cells_Transformed_fibroblasts	ENSG00000081985	T	6.23987e-06	1.38323e-06	IL12RB2
rs6672670	1	67818577	1:67818577:C:T	Whole_Blood	ENSG00000081985	T	7.76453e-07	0.000333874	IL12RB2
rs6672670	1	67818577	1:67818577:C:T	Cells_Transformed_fibroblasts	ENSG00000081985	T	1.15231e-05	0.00020866	IL12RB2
rs3790567	1	67822377	1:67822377:A:G	Whole_Blood	ENSG00000081985	G	5.73629e-10	1.16218e-11	IL12RB2
rs3790567	1	67822377	1:67822377:A:G	Muscle_Skeletal	ENSG00000142864	G	1.64249e-05	1.52317e-22	SERBP1
rs3790567	1	67822377	1:67822377:A:G	Cells_Transformed_fibroblasts	ENSG00000081985	G	6.014e-06	1.38323e-06	IL12RB2
rs3790567	1	67822377	1:67822377:A:G	Whole_Blood	ENSG00000081985	G	8.17149e-07	0.000333874	IL12RB2
rs3790567	1	67822377	1:67822377:A:G	Cells_Transformed_fibroblasts	ENSG00000081985	G	7.75477e-06	0.00020866	IL12RB2
rs1860849	2	191518860	2:191518860:C:G	Esophagus_Mucosa	ENSG00000198130	C	4.12198e-06	3.39005e-23	HIBCH
rs1860849	2	191518860	2:191518860:C:G	Muscle_Skeletal	ENSG00000198130	C	4.17763e-05	3.59716e-60	HIBCH
rs716254	2	191528101	2:191528101:A:G	Esophagus_Mucosa	ENSG00000198130	A	1.05619e-05	3.39005e-23	HIBCH
rs716254	2	191528101	2:191528101:A:G	Muscle_Skeletal	ENSG00000198130	A	4.04684e-05	3.59716e-60	HIBCH
rs716254	2	191528101	2:191528101:A:G	Lymphoblastoid	ENSG00000198130	NA	1.09131e-17	NA	NAB1
rs55999263	2	191531868	2:191531868:C:T	Esophagus_Mucosa	ENSG00000198130	T	1.05619e-05	3.39005e-23	HIBCH
rs55999263	2	191531868	2:191531868:C:T	Muscle_Skeletal	ENSG00000198130	T	3.58146e-05	3.59716e-60	HIBCH
rs4853725	2	191533171	2:191533171:A:G	Esophagus_Mucosa	ENSG00000198130	A	2.79608e-06	3.39005e-23	HIBCH
rs4853725	2	191533171	2:191533171:A:G	Muscle_Skeletal	ENSG00000198130	A	1.42946e-05	3.59716e-60	HIBCH
rs4853726	2	191533300	2:191533300:C:T	Esophagus_Mucosa	ENSG00000198130	C	1.05619e-05	3.39005e-23	HIBCH
rs4853726	2	191533300	2:191533300:C:T	Muscle_Skeletal	ENSG00000198130	C	6.13909e-05	3.59716e-60	HIBCH
rs16832798	2	191534372	2:191534372:C:T	Esophagus_Mucosa	ENSG00000198130	C	9.16388e-06	3.39005e-23	HIBCH
rs16832798	2	191534372	2:191534372:C:T	Muscle_Skeletal	ENSG00000198130	C	3.95483e-05	3.59716e-60	HIBCH
rs2286895	2	191535698	2:191535698:A:G	Esophagus_Mucosa	ENSG00000198130	A	1.05619e-05	3.39005e-23	HIBCH
rs2286895	2	191535698	2:191535698:A:G	Muscle_Skeletal	ENSG00000198130	A	4.04684e-05	3.59716e-60	HIBCH
rs60518431	2	191541839	2:191541839:C:T	Esophagus_Mucosa	ENSG00000198130	C	8.40998e-05	3.39005e-23	HIBCH
rs3771317	2	191543962	2:191543962:C:T	Esophagus_Mucosa	ENSG00000198130	C	8.45309e-05	3.39005e-23	HIBCH
rs16832836	2	191558030	2:191558030:C:G	Esophagus_Mucosa	ENSG00000198130	G	5.33975e-05	3.39005e-23	HIBCH
rs1990462	2	191559280	2:191559280:A:G	Esophagus_Mucosa	ENSG00000198130	A	7.4421e-05	3.39005e-23	HIBCH
rs9884090	3	119116150	3:119116150:A:G	Artery_Aorta	ENSG00000163389	A	7.00067e-08	2.30097e-21	POGLUT1
rs9884090	3	119116150	3:119116150:A:G	Artery_Tibial	ENSG00000163389	A	2.9806e-05	3.86039e-21	POGLUT1
rs9884090	3	119116150	3:119116150:A:G	Esophagus_Muscularis	ENSG00000163389	A	1.9059e-07	4.24894e-27	POGLUT1
rs9884090	3	119116150	3:119116150:A:G	Muscle_Skeletal	ENSG00000113845	A	4.86215e-05	0.000183551	TIMMDC1
rs9884090	3	119116150	3:119116150:A:G	Cells_Transformed_fibroblasts	ENSG00000163389	A	2.64015e-05	1.82185e-27	POGLUT1
rs9884090	3	119116150	3:119116150:A:G	Artery_Aorta	ENSG00000163389	A	2.50965e-06	0.000407663	POGLUT1
rs9884090	3	119116150	3:119116150:A:G	Artery_Tibial	ENSG00000163389	A	4.82474e-08	0.000263002	POGLUT1
rs9884090	3	119116150	3:119116150:A:G	Esophagus_Muscularis	ENSG00000163389	A	1.1001e-05	0.000335986	POGLUT1
rs9884090	3	119116150	3:119116150:A:G	Cells_Transformed_fibroblasts	ENSG00000163389	A	3.42601e-06	0.00020866	POGLUT1
rs589446	3	159733527	3:159733527:G:T	Brain_Cerebellum	ENSG00000068885	T	7.40676e-07	0.00115655	IFT80
rs589446	3	159733527	3:159733527:G:T	Esophagus_Mucosa	ENSG00000168811	T	4.8109e-06	0.00449766	IL12A
rs9826147	3	58129450	3:58129450:A:G	Adipose_Visceral_Omentum	ENSG00000168297	G	1.01317e-05	1.74827e-12	PXK
rs9826147	3	58129450	3:58129450:A:G	Artery_Aorta	ENSG00000136068	G	5.23524e-07	5.80997e-05	FLNB
rs9826147	3	58129450	3:58129450:A:G	Muscle_Skeletal	ENSG00000163684	G	1.09924e-05	1.31704e-50	RPP14
rs9826147	3	58129450	3:58129450:A:G	Nerve_Tibial	ENSG00000163687	G	2.52644e-07	5.84336e-15	DNASE1L3
rs9826147	3	58129450	3:58129450:A:G	Thyroid	ENSG00000136068	G	7.1081e-06	3.23663e-15	FLNB
rs9826147	3	58129450	3:58129450:A:G	Nerve_Tibial	ENSG00000163687	G	1.85599e-06	0.000222679	DNASE1L3
rs7355798	3	58131515	3:58131515:C:T	Adipose_Visceral_Omentum	ENSG00000168297	T	1.21413e-07	1.74827e-12	PXK
rs7355798	3	58131515	3:58131515:C:T	Artery_Aorta	ENSG00000136068	T	1.87176e-05	5.80997e-05	FLNB
rs7355798	3	58131515	3:58131515:C:T	Artery_Tibial	ENSG00000136068	T	1.04608e-07	2.31451e-05	FLNB
rs7355798	3	58131515	3:58131515:C:T	Heart_Atrial_Appendage	ENSG00000163684	T	6.2705e-06	6.68989e-44	RPP14
rs7355798	3	58131515	3:58131515:C:T	Muscle_Skeletal	ENSG00000163684	T	8.61944e-08	1.31704e-50	RPP14
rs7355798	3	58131515	3:58131515:C:T	Artery_Aorta	ENSG00000136068	T	4.91255e-06	0.00454253	FLNB
rs7355798	3	58131515	3:58131515:C:T	Artery_Tibial	ENSG00000136068	T	3.04807e-06	0.00247921	FLNB
rs13095822	3	58131979	3:58131979:C:T	Artery_Aorta	ENSG00000136068	T	2.23447e-07	5.80997e-05	FLNB
rs13095822	3	58131979	3:58131979:C:T	Muscle_Skeletal	ENSG00000163684	T	1.41187e-05	1.31704e-50	RPP14
rs13095822	3	58131979	3:58131979:C:T	Nerve_Tibial	ENSG00000163687	T	5.49695e-08	5.84336e-15	DNASE1L3
rs13095822	3	58131979	3:58131979:C:T	Thyroid	ENSG00000136068	T	4.72909e-05	3.23663e-15	FLNB
rs13095822	3	58131979	3:58131979:C:T	Nerve_Tibial	ENSG00000163687	T	2.28625e-06	0.000222679	DNASE1L3
rs13095822	3	58131979	3:58131979:C:T	Thyroid	ENSG00000136068	T	1.75195e-05	0.000224494	FLNB
rs9809281	3	58132808	3:58132808:A:G	Adipose_Visceral_Omentum	ENSG00000168297	A	1.14033e-06	1.74827e-12	PXK
rs9809281	3	58132808	3:58132808:A:G	Artery_Aorta	ENSG00000136068	A	4.6532e-06	5.80997e-05	FLNB
rs9809281	3	58132808	3:58132808:A:G	Artery_Tibial	ENSG00000136068	A	8.50755e-08	2.31451e-05	FLNB
rs9809281	3	58132808	3:58132808:A:G	Heart_Atrial_Appendage	ENSG00000163684	A	1.60301e-06	6.68989e-44	RPP14
rs9809281	3	58132808	3:58132808:A:G	Muscle_Skeletal	ENSG00000163684	A	4.33262e-08	1.31704e-50	RPP14
rs9809281	3	58132808	3:58132808:A:G	Artery_Aorta	ENSG00000136068	A	6.16501e-07	0.00454253	FLNB
rs9809281	3	58132808	3:58132808:A:G	Artery_Tibial	ENSG00000136068	A	7.9502e-07	0.00247921	FLNB
rs9809281	3	58132808	3:58132808:A:G	Muscle_Skeletal	ENSG00000163684	A	1.17688e-05	0.00030405	RPP14
rs67418699	3	58132809	3:58132809:C:T	Adipose_Visceral_Omentum	ENSG00000168297	T	1.14033e-06	1.74827e-12	PXK
rs67418699	3	58132809	3:58132809:C:T	Artery_Aorta	ENSG00000136068	T	4.6532e-06	5.80997e-05	FLNB
rs67418699	3	58132809	3:58132809:C:T	Artery_Tibial	ENSG00000136068	T	8.50755e-08	2.31451e-05	FLNB
rs67418699	3	58132809	3:58132809:C:T	Heart_Atrial_Appendage	ENSG00000163684	T	1.60301e-06	6.68989e-44	RPP14
rs67418699	3	58132809	3:58132809:C:T	Muscle_Skeletal	ENSG00000163684	T	4.33262e-08	1.31704e-50	RPP14
rs67418699	3	58132809	3:58132809:C:T	Artery_Aorta	ENSG00000136068	T	6.79836e-07	0.00454253	FLNB
rs67418699	3	58132809	3:58132809:C:T	Artery_Tibial	ENSG00000136068	T	7.75688e-07	0.00247921	FLNB
rs67418699	3	58132809	3:58132809:C:T	Muscle_Skeletal	ENSG00000163684	T	1.11273e-05	0.00030405	RPP14
rs9884098	3	58138528	3:58138528:A:G	Adipose_Visceral_Omentum	ENSG00000168297	A	1.00562e-05	1.74827e-12	PXK
rs9884098	3	58138528	3:58138528:A:G	Artery_Aorta	ENSG00000136068	A	1.05596e-06	5.80997e-05	FLNB
rs9884098	3	58138528	3:58138528:A:G	Artery_Tibial	ENSG00000136068	A	1.30195e-08	2.31451e-05	FLNB
rs9884098	3	58138528	3:58138528:A:G	Heart_Atrial_Appendage	ENSG00000163684	A	1.11432e-06	6.68989e-44	RPP14
rs9884098	3	58138528	3:58138528:A:G	Heart_Left_Ventricle	ENSG00000163684	A	3.87604e-05	3.31505e-46	RPP14
rs9884098	3	58138528	3:58138528:A:G	Muscle_Skeletal	ENSG00000163684	A	1.87272e-08	1.31704e-50	RPP14
rs9884098	3	58138528	3:58138528:A:G	Artery_Aorta	ENSG00000136068	A	8.0234e-07	0.00454253	FLNB
rs9884098	3	58138528	3:58138528:A:G	Artery_Tibial	ENSG00000136068	A	1.56887e-06	0.00247921	FLNB
rs7653734	3	58372885	3:58372885:C:T	Adipose_Subcutaneous	ENSG00000168291	C	9.0735e-08	0.000153758	PDHB
rs7653734	3	58372885	3:58372885:C:T	Adipose_Visceral_Omentum	ENSG00000168297	C	4.20338e-05	1.74827e-12	PXK
rs7653734	3	58372885	3:58372885:C:T	Adrenal_Gland	ENSG00000168297	C	6.08277e-10	6.3386e-09	PXK
rs7653734	3	58372885	3:58372885:C:T	Whole_Blood	ENSG00000168291	C	2.20364e-12	1.10813e-08	PDHB
rs7653734	3	58372885	3:58372885:C:T	Artery_Aorta	ENSG00000168291	C	3.52021e-08	3.54101e-05	PDHB
rs7653734	3	58372885	3:58372885:C:T	Artery_Aorta	ENSG00000168297	C	1.82675e-05	7.42017e-05	PXK
rs7653734	3	58372885	3:58372885:C:T	Artery_Tibial	ENSG00000163684	C	6.95235e-05	1.83751e-05	RPP14
rs7653734	3	58372885	3:58372885:C:T	Artery_Tibial	ENSG00000163686	C	3.29379e-08	9.74856e-13	ABHD6
rs7653734	3	58372885	3:58372885:C:T	Artery_Tibial	ENSG00000168291	C	1.66245e-19	1.14726e-17	PDHB
rs7653734	3	58372885	3:58372885:C:T	Artery_Tibial	ENSG00000168297	C	1.18872e-06	1.7387e-07	PXK
rs7653734	3	58372885	3:58372885:C:T	Brain_Anterior_cingulate_cortex_BA24	ENSG00000168291	C	2.59423e-05	0.00564114	PDHB
rs7653734	3	58372885	3:58372885:C:T	Brain_Cerebellum	ENSG00000163684	C	1.22255e-05	3.90921e-07	RPP14
rs7653734	3	58372885	3:58372885:C:T	Brain_Nucleus_accumbens_basal_ganglia	ENSG00000168291	C	1.72826e-05	1.38645e-05	PDHB
rs7653734	3	58372885	3:58372885:C:T	Brain_Putamen_basal_ganglia	ENSG00000168291	C	4.33356e-06	0.0170887	PDHB
rs7653734	3	58372885	3:58372885:C:T	Breast_Mammary_Tissue	ENSG00000168297	C	1.92562e-05	9.5771e-05	PXK
rs7653734	3	58372885	3:58372885:C:T	Colon_Sigmoid	ENSG00000163684	C	8.76625e-08	8.73837e-17	RPP14
rs7653734	3	58372885	3:58372885:C:T	Colon_Sigmoid	ENSG00000168291	C	4.67394e-07	2.83557e-05	PDHB
rs7653734	3	58372885	3:58372885:C:T	Colon_Transverse	ENSG00000163684	C	2.09197e-07	1.42429e-24	RPP14
rs7653734	3	58372885	3:58372885:C:T	Colon_Transverse	ENSG00000168291	C	2.95686e-08	0.000127558	PDHB
rs7653734	3	58372885	3:58372885:C:T	Esophagus_Gastroesophageal_Junction	ENSG00000163684	C	4.16667e-06	8.02586e-08	RPP14
rs7653734	3	58372885	3:58372885:C:T	Esophagus_Mucosa	ENSG00000163684	C	7.12889e-12	1.57856e-13	RPP14
rs7653734	3	58372885	3:58372885:C:T	Esophagus_Mucosa	ENSG00000163686	C	2.30771e-05	1.95226e-05	ABHD6
rs7653734	3	58372885	3:58372885:C:T	Esophagus_Mucosa	ENSG00000168291	C	7.94361e-09	3.38768e-08	PDHB
rs7653734	3	58372885	3:58372885:C:T	Esophagus_Muscularis	ENSG00000163684	C	8.73951e-10	1.58934e-20	RPP14
rs7653734	3	58372885	3:58372885:C:T	Esophagus_Muscularis	ENSG00000163686	C	4.53463e-08	1.16529e-07	ABHD6
rs7653734	3	58372885	3:58372885:C:T	Esophagus_Muscularis	ENSG00000168291	C	4.09358e-11	1.44195e-07	PDHB
rs7653734	3	58372885	3:58372885:C:T	Esophagus_Muscularis	ENSG00000168297	C	8.66251e-06	5.14852e-07	PXK
rs7653734	3	58372885	3:58372885:C:T	Heart_Atrial_Appendage	ENSG00000163684	C	9.15705e-13	6.68989e-44	RPP14
rs7653734	3	58372885	3:58372885:C:T	Heart_Atrial_Appendage	ENSG00000168291	C	1.18213e-05	0.00362198	PDHB
rs7653734	3	58372885	3:58372885:C:T	Heart_Atrial_Appendage	ENSG00000168297	C	1.87803e-07	6.0248e-10	PXK
rs7653734	3	58372885	3:58372885:C:T	Heart_Left_Ventricle	ENSG00000163684	C	1.11079e-13	3.31505e-46	RPP14
rs7653734	3	58372885	3:58372885:C:T	Heart_Left_Ventricle	ENSG00000168291	C	6.53883e-07	0.000200691	PDHB
rs7653734	3	58372885	3:58372885:C:T	Heart_Left_Ventricle	ENSG00000168297	C	9.54084e-10	1.42731e-09	PXK
rs7653734	3	58372885	3:58372885:C:T	Liver	ENSG00000163684	C	8.43249e-06	0.00545442	RPP14
rs7653734	3	58372885	3:58372885:C:T	Lung	ENSG00000168291	C	1.90277e-12	3.78966e-10	PDHB
rs7653734	3	58372885	3:58372885:C:T	Muscle_Skeletal	ENSG00000163684	C	1.5655e-17	1.31704e-50	RPP14
rs7653734	3	58372885	3:58372885:C:T	Muscle_Skeletal	ENSG00000168291	C	3.52415e-21	1.15149e-28	PDHB
rs7653734	3	58372885	3:58372885:C:T	Muscle_Skeletal	ENSG00000168297	C	2.22043e-06	2.02468e-12	PXK
rs7653734	3	58372885	3:58372885:C:T	Nerve_Tibial	ENSG00000163686	C	3.80108e-06	1.4657e-09	ABHD6
rs7653734	3	58372885	3:58372885:C:T	Nerve_Tibial	ENSG00000168291	C	1.1159e-13	1.10586e-10	PDHB
rs7653734	3	58372885	3:58372885:C:T	Nerve_Tibial	ENSG00000168297	C	1.64341e-17	2.55365e-31	PXK
rs7653734	3	58372885	3:58372885:C:T	Pituitary	ENSG00000168297	C	1.7348e-07	0.000207375	PXK
rs7653734	3	58372885	3:58372885:C:T	Cells_Transformed_fibroblasts	ENSG00000168291	C	2.14336e-15	5.73704e-12	PDHB
rs7653734	3	58372885	3:58372885:C:T	Cells_Transformed_fibroblasts	ENSG00000168297	C	7.01562e-06	3.09111e-16	PXK
rs7653734	3	58372885	3:58372885:C:T	Skin_Not_Sun_Exposed_Suprapubic	ENSG00000168291	C	3.73187e-13	2.43482e-12	PDHB
rs7653734	3	58372885	3:58372885:C:T	Skin_Sun_Exposed_Lower_leg	ENSG00000163686	C	3.22231e-05	3.84029e-09	ABHD6
rs7653734	3	58372885	3:58372885:C:T	Skin_Sun_Exposed_Lower_leg	ENSG00000168291	C	8.49791e-11	7.01763e-13	PDHB
rs7653734	3	58372885	3:58372885:C:T	Spleen	ENSG00000168297	C	3.68054e-10	8.20198e-08	PXK
rs7653734	3	58372885	3:58372885:C:T	Stomach	ENSG00000163684	C	2.1994e-08	3.12329e-11	RPP14
rs7653734	3	58372885	3:58372885:C:T	Stomach	ENSG00000168291	C	1.15402e-05	0.00475028	PDHB
rs7653734	3	58372885	3:58372885:C:T	Testis	ENSG00000168291	C	1.47221e-12	2.07158e-11	PDHB
rs7653734	3	58372885	3:58372885:C:T	Thyroid	ENSG00000163684	C	5.60825e-05	1.40859e-09	RPP14
rs7653734	3	58372885	3:58372885:C:T	Thyroid	ENSG00000168291	C	1.94919e-06	0.000591859	PDHB
rs7653734	3	58372885	3:58372885:C:T	Thyroid	ENSG00000168297	C	2.26727e-09	1.19033e-13	PXK
rs7653734	3	58372885	3:58372885:C:T	Adipose_Subcutaneous	ENSG00000168291	C	9.12223e-06	0.00430812	PDHB
rs7653734	3	58372885	3:58372885:C:T	Adrenal_Gland	ENSG00000168297	C	1.19038e-08	0.00164398	PXK
rs7653734	3	58372885	3:58372885:C:T	Artery_Tibial	ENSG00000163686	C	2.40869e-05	0.000263002	ABHD6
rs7653734	3	58372885	3:58372885:C:T	Artery_Tibial	ENSG00000168291	C	1.59611e-12	0.000263002	PDHB
rs7653734	3	58372885	3:58372885:C:T	Artery_Tibial	ENSG00000168297	C	6.79354e-06	0.000263002	PXK
rs7653734	3	58372885	3:58372885:C:T	Colon_Transverse	ENSG00000168291	C	5.0135e-06	0.0245209	PDHB
rs7653734	3	58372885	3:58372885:C:T	Esophagus_Muscularis	ENSG00000163686	C	1.12011e-05	0.000335986	ABHD6
rs7653734	3	58372885	3:58372885:C:T	Esophagus_Muscularis	ENSG00000168297	C	5.46131e-06	0.000335986	PXK
rs7653734	3	58372885	3:58372885:C:T	Heart_Left_Ventricle	ENSG00000168291	C	4.13325e-08	0.000596884	PDHB
rs7653734	3	58372885	3:58372885:C:T	Heart_Left_Ventricle	ENSG00000168297	C	1.24701e-09	0.000596884	PXK
rs7653734	3	58372885	3:58372885:C:T	Lung	ENSG00000168291	C	1.64537e-06	0.00101991	PDHB
rs7653734	3	58372885	3:58372885:C:T	Muscle_Skeletal	ENSG00000163684	C	2.83369e-08	0.00030405	RPP14
rs7653734	3	58372885	3:58372885:C:T	Muscle_Skeletal	ENSG00000168291	C	8.42487e-11	0.00030405	PDHB
rs7653734	3	58372885	3:58372885:C:T	Muscle_Skeletal	ENSG00000168297	C	3.85663e-06	0.00030405	PXK
rs7653734	3	58372885	3:58372885:C:T	Nerve_Tibial	ENSG00000168291	C	3.91258e-07	0.0011301	PDHB
rs7653734	3	58372885	3:58372885:C:T	Nerve_Tibial	ENSG00000168297	C	1.00306e-14	0.000222679	PXK
rs7653734	3	58372885	3:58372885:C:T	Pancreas	ENSG00000168297	C	3.37279e-06	0.00061307	PXK
rs7653734	3	58372885	3:58372885:C:T	Pituitary	ENSG00000168297	C	6.80796e-08	0.00165836	PXK
rs7653734	3	58372885	3:58372885:C:T	Cells_Transformed_fibroblasts	ENSG00000168291	C	4.40803e-10	0.00020866	PDHB
rs7653734	3	58372885	3:58372885:C:T	Skin_Sun_Exposed_Lower_leg	ENSG00000168291	C	9.78707e-09	0.00028813	PDHB
rs7653734	3	58372885	3:58372885:C:T	Spleen	ENSG00000168297	C	6.28614e-06	0.00375953	PXK
rs7653734	3	58372885	3:58372885:C:T	Testis	ENSG00000168291	C	3.11115e-07	0.000378299	PDHB
rs7653734	3	58372885	3:58372885:C:T	Thyroid	ENSG00000168297	C	7.31402e-06	0.000224494	PXK
rs4076852	3	58375286	3:58375286:A:G	Adipose_Subcutaneous	ENSG00000168291	A	1.13162e-07	0.000153758	PDHB
rs4076852	3	58375286	3:58375286:A:G	Adipose_Visceral_Omentum	ENSG00000168297	A	3.28442e-05	1.74827e-12	PXK
rs4076852	3	58375286	3:58375286:A:G	Adrenal_Gland	ENSG00000168297	A	6.08277e-10	6.3386e-09	PXK
rs4076852	3	58375286	3:58375286:A:G	Whole_Blood	ENSG00000168291	A	7.24318e-13	1.10813e-08	PDHB
rs4076852	3	58375286	3:58375286:A:G	Artery_Aorta	ENSG00000168291	A	5.94528e-08	3.54101e-05	PDHB
rs4076852	3	58375286	3:58375286:A:G	Artery_Aorta	ENSG00000168297	A	1.33254e-05	7.42017e-05	PXK
rs4076852	3	58375286	3:58375286:A:G	Artery_Tibial	ENSG00000163684	A	9.1329e-05	1.83751e-05	RPP14
rs4076852	3	58375286	3:58375286:A:G	Artery_Tibial	ENSG00000163686	A	2.95421e-08	9.74856e-13	ABHD6
rs4076852	3	58375286	3:58375286:A:G	Artery_Tibial	ENSG00000168291	A	9.63892e-19	1.14726e-17	PDHB
rs4076852	3	58375286	3:58375286:A:G	Artery_Tibial	ENSG00000168297	A	1.105e-06	1.7387e-07	PXK
rs4076852	3	58375286	3:58375286:A:G	Brain_Anterior_cingulate_cortex_BA24	ENSG00000168291	A	2.32892e-05	0.00564114	PDHB
rs4076852	3	58375286	3:58375286:A:G	Brain_Cerebellum	ENSG00000163684	A	1.26122e-05	3.90921e-07	RPP14
rs4076852	3	58375286	3:58375286:A:G	Brain_Nucleus_accumbens_basal_ganglia	ENSG00000168291	A	1.68563e-05	1.38645e-05	PDHB
rs4076852	3	58375286	3:58375286:A:G	Brain_Putamen_basal_ganglia	ENSG00000168291	A	5.30791e-06	0.0170887	PDHB
rs4076852	3	58375286	3:58375286:A:G	Breast_Mammary_Tissue	ENSG00000168297	A	6.30488e-06	9.5771e-05	PXK
rs4076852	3	58375286	3:58375286:A:G	Colon_Sigmoid	ENSG00000163684	A	6.42159e-09	8.73837e-17	RPP14
rs4076852	3	58375286	3:58375286:A:G	Colon_Sigmoid	ENSG00000168291	A	1.14892e-06	2.83557e-05	PDHB
rs4076852	3	58375286	3:58375286:A:G	Colon_Transverse	ENSG00000163684	A	2.09197e-07	1.42429e-24	RPP14
rs4076852	3	58375286	3:58375286:A:G	Colon_Transverse	ENSG00000168291	A	2.95686e-08	0.000127558	PDHB
rs4076852	3	58375286	3:58375286:A:G	Esophagus_Gastroesophageal_Junction	ENSG00000163684	A	5.29251e-06	8.02586e-08	RPP14
rs4076852	3	58375286	3:58375286:A:G	Esophagus_Mucosa	ENSG00000163684	A	7.70445e-12	1.57856e-13	RPP14
rs4076852	3	58375286	3:58375286:A:G	Esophagus_Mucosa	ENSG00000163686	A	2.96995e-05	1.95226e-05	ABHD6
rs4076852	3	58375286	3:58375286:A:G	Esophagus_Mucosa	ENSG00000168291	A	6.14996e-09	3.38768e-08	PDHB
rs4076852	3	58375286	3:58375286:A:G	Esophagus_Muscularis	ENSG00000163684	A	8.33565e-10	1.58934e-20	RPP14
rs4076852	3	58375286	3:58375286:A:G	Esophagus_Muscularis	ENSG00000163686	A	6.25091e-08	1.16529e-07	ABHD6
rs4076852	3	58375286	3:58375286:A:G	Esophagus_Muscularis	ENSG00000168291	A	4.66681e-11	1.44195e-07	PDHB
rs4076852	3	58375286	3:58375286:A:G	Esophagus_Muscularis	ENSG00000168297	A	6.66271e-06	5.14852e-07	PXK
rs4076852	3	58375286	3:58375286:A:G	Heart_Atrial_Appendage	ENSG00000163684	A	9.15705e-13	6.68989e-44	RPP14
rs4076852	3	58375286	3:58375286:A:G	Heart_Atrial_Appendage	ENSG00000168291	A	1.18213e-05	0.00362198	PDHB
rs4076852	3	58375286	3:58375286:A:G	Heart_Atrial_Appendage	ENSG00000168297	A	1.87803e-07	6.0248e-10	PXK
rs4076852	3	58375286	3:58375286:A:G	Heart_Left_Ventricle	ENSG00000163684	A	1.28606e-13	3.31505e-46	RPP14
rs4076852	3	58375286	3:58375286:A:G	Heart_Left_Ventricle	ENSG00000168291	A	6.62287e-07	0.000200691	PDHB
rs4076852	3	58375286	3:58375286:A:G	Heart_Left_Ventricle	ENSG00000168297	A	9.05833e-10	1.42731e-09	PXK
rs4076852	3	58375286	3:58375286:A:G	Liver	ENSG00000163684	A	8.43249e-06	0.00545442	RPP14
rs4076852	3	58375286	3:58375286:A:G	Lung	ENSG00000168291	A	7.98103e-13	3.78966e-10	PDHB
rs4076852	3	58375286	3:58375286:A:G	Muscle_Skeletal	ENSG00000163684	A	1.16411e-17	1.31704e-50	RPP14
rs4076852	3	58375286	3:58375286:A:G	Muscle_Skeletal	ENSG00000168291	A	1.9204e-21	1.15149e-28	PDHB
rs4076852	3	58375286	3:58375286:A:G	Muscle_Skeletal	ENSG00000168297	A	2.06013e-06	2.02468e-12	PXK
rs4076852	3	58375286	3:58375286:A:G	Nerve_Tibial	ENSG00000163686	A	7.52431e-06	1.4657e-09	ABHD6
rs4076852	3	58375286	3:58375286:A:G	Nerve_Tibial	ENSG00000168291	A	1.56721e-13	1.10586e-10	PDHB
rs4076852	3	58375286	3:58375286:A:G	Nerve_Tibial	ENSG00000168297	A	4.88185e-18	2.55365e-31	PXK
rs4076852	3	58375286	3:58375286:A:G	Pancreas	ENSG00000168297	A	3.69096e-05	4.83635e-06	PXK
rs4076852	3	58375286	3:58375286:A:G	Pituitary	ENSG00000168297	A	3.52681e-07	0.000207375	PXK
rs4076852	3	58375286	3:58375286:A:G	Cells_Transformed_fibroblasts	ENSG00000168291	A	1.31665e-15	5.73704e-12	PDHB
rs4076852	3	58375286	3:58375286:A:G	Cells_Transformed_fibroblasts	ENSG00000168297	A	4.67662e-06	3.09111e-16	PXK
rs4076852	3	58375286	3:58375286:A:G	Skin_Not_Sun_Exposed_Suprapubic	ENSG00000168291	A	1.35801e-13	2.43482e-12	PDHB
rs4076852	3	58375286	3:58375286:A:G	Skin_Sun_Exposed_Lower_leg	ENSG00000163686	A	3.68563e-05	3.84029e-09	ABHD6
rs4076852	3	58375286	3:58375286:A:G	Skin_Sun_Exposed_Lower_leg	ENSG00000168291	A	4.1688e-11	7.01763e-13	PDHB
rs4076852	3	58375286	3:58375286:A:G	Spleen	ENSG00000168297	A	3.68054e-10	8.20198e-08	PXK
rs4076852	3	58375286	3:58375286:A:G	Stomach	ENSG00000163684	A	1.87207e-08	3.12329e-11	RPP14
rs4076852	3	58375286	3:58375286:A:G	Stomach	ENSG00000168291	A	1.19754e-05	0.00475028	PDHB
rs4076852	3	58375286	3:58375286:A:G	Testis	ENSG00000168291	A	1.47221e-12	2.07158e-11	PDHB
rs4076852	3	58375286	3:58375286:A:G	Thyroid	ENSG00000163684	A	4.7628e-05	1.40859e-09	RPP14
rs4076852	3	58375286	3:58375286:A:G	Thyroid	ENSG00000168291	A	1.85089e-06	0.000591859	PDHB
rs4076852	3	58375286	3:58375286:A:G	Thyroid	ENSG00000168297	A	1.88724e-09	1.19033e-13	PXK
rs4076852	3	58375286	3:58375286:A:G	Adipose_Subcutaneous	ENSG00000168291	A	9.12223e-06	0.00430812	PDHB
rs4076852	3	58375286	3:58375286:A:G	Adrenal_Gland	ENSG00000168297	A	1.19038e-08	0.00164398	PXK
rs4076852	3	58375286	3:58375286:A:G	Artery_Tibial	ENSG00000163686	A	2.40869e-05	0.000263002	ABHD6
rs4076852	3	58375286	3:58375286:A:G	Artery_Tibial	ENSG00000168291	A	1.59611e-12	0.000263002	PDHB
rs4076852	3	58375286	3:58375286:A:G	Artery_Tibial	ENSG00000168297	A	6.79354e-06	0.000263002	PXK
rs4076852	3	58375286	3:58375286:A:G	Colon_Transverse	ENSG00000168291	A	5.0135e-06	0.0245209	PDHB
rs4076852	3	58375286	3:58375286:A:G	Esophagus_Muscularis	ENSG00000163686	A	1.12011e-05	0.000335986	ABHD6
rs4076852	3	58375286	3:58375286:A:G	Esophagus_Muscularis	ENSG00000168297	A	5.46131e-06	0.000335986	PXK
rs4076852	3	58375286	3:58375286:A:G	Heart_Left_Ventricle	ENSG00000168291	A	4.13325e-08	0.000596884	PDHB
rs4076852	3	58375286	3:58375286:A:G	Heart_Left_Ventricle	ENSG00000168297	A	1.24701e-09	0.000596884	PXK
rs4076852	3	58375286	3:58375286:A:G	Lung	ENSG00000168291	A	1.64537e-06	0.00101991	PDHB
rs4076852	3	58375286	3:58375286:A:G	Muscle_Skeletal	ENSG00000163684	A	2.83369e-08	0.00030405	RPP14
rs4076852	3	58375286	3:58375286:A:G	Muscle_Skeletal	ENSG00000168291	A	8.42487e-11	0.00030405	PDHB
rs4076852	3	58375286	3:58375286:A:G	Muscle_Skeletal	ENSG00000168297	A	3.85663e-06	0.00030405	PXK
rs4076852	3	58375286	3:58375286:A:G	Nerve_Tibial	ENSG00000168291	A	3.91258e-07	0.0011301	PDHB
rs4076852	3	58375286	3:58375286:A:G	Nerve_Tibial	ENSG00000168297	A	1.00306e-14	0.000222679	PXK
rs4076852	3	58375286	3:58375286:A:G	Pancreas	ENSG00000168297	A	3.37279e-06	0.00061307	PXK
rs4076852	3	58375286	3:58375286:A:G	Pituitary	ENSG00000168297	A	6.80796e-08	0.00165836	PXK
rs4076852	3	58375286	3:58375286:A:G	Cells_Transformed_fibroblasts	ENSG00000168291	A	4.40803e-10	0.00020866	PDHB
rs4076852	3	58375286	3:58375286:A:G	Skin_Sun_Exposed_Lower_leg	ENSG00000168291	A	9.78707e-09	0.00028813	PDHB
rs4076852	3	58375286	3:58375286:A:G	Spleen	ENSG00000168297	A	6.28614e-06	0.00375953	PXK
rs4076852	3	58375286	3:58375286:A:G	Testis	ENSG00000168291	A	3.11115e-07	0.000378299	PDHB
rs4076852	3	58375286	3:58375286:A:G	Thyroid	ENSG00000168297	A	7.31402e-06	0.000224494	PXK
rs170731	4	103448903	4:103448903:A:T	Esophagus_Mucosa	ENSG00000109332	A	7.32926e-05	5.96962e-08	UBE2D3
rs170731	4	103448903	4:103448903:A:T	Muscle_Skeletal	ENSG00000109320	A	9.66827e-07	1.19827e-05	NFKB1
rs230534	4	103449041	4:103449041:C:T	Muscle_Skeletal	ENSG00000109320	C	5.19901e-06	1.19827e-05	NFKB1
rs230528	4	103457585	4:103457585:G:T	Muscle_Skeletal	ENSG00000109320	T	6.23687e-05	1.19827e-05	NFKB1
rs230528	4	103457585	4:103457585:G:T	Nerve_Tibial	ENSG00000164039	T	4.07203e-05	8.78151e-50	BDH2
rs230528	4	103457585	4:103457585:G:T	Skin_Sun_Exposed_Lower_leg	ENSG00000164039	T	1.88698e-05	4.92571e-38	BDH2
rs230528	4	103457585	4:103457585:G:T	Testis	ENSG00000109320	T	2.48013e-05	0.00352587	NFKB1
rs230528	4	103457585	4:103457585:G:T	Thyroid	ENSG00000164039	T	3.87275e-05	8.36677e-53	BDH2
rs230526	4	103458825	4:103458825:A:G	Muscle_Skeletal	ENSG00000109320	G	3.01811e-05	1.19827e-05	NFKB1
rs230526	4	103458825	4:103458825:A:G	Nerve_Tibial	ENSG00000164039	G	4.07583e-05	8.78151e-50	BDH2
rs230526	4	103458825	4:103458825:A:G	Skin_Sun_Exposed_Lower_leg	ENSG00000164039	G	3.79615e-05	4.92571e-38	BDH2
rs230526	4	103458825	4:103458825:A:G	Testis	ENSG00000109320	G	2.37787e-05	0.00352587	NFKB1
rs230521	4	103463328	4:103463328:C:G	Muscle_Skeletal	ENSG00000109320	G	3.01811e-05	1.19827e-05	NFKB1
rs230521	4	103463328	4:103463328:C:G	Nerve_Tibial	ENSG00000164039	G	4.07583e-05	8.78151e-50	BDH2
rs230521	4	103463328	4:103463328:C:G	Skin_Sun_Exposed_Lower_leg	ENSG00000164039	G	3.25172e-05	4.92571e-38	BDH2
rs230521	4	103463328	4:103463328:C:G	Testis	ENSG00000109320	G	2.37787e-05	0.00352587	NFKB1
rs230521	4	103463328	4:103463328:C:G	Thyroid	ENSG00000164039	G	9.69499e-05	8.36677e-53	BDH2
rs230517	4	103470193	4:103470193:A:G	Muscle_Skeletal	ENSG00000109320	A	2.61142e-05	1.19827e-05	NFKB1
rs230517	4	103470193	4:103470193:A:G	Nerve_Tibial	ENSG00000164039	A	5.32201e-05	8.78151e-50	BDH2
rs230517	4	103470193	4:103470193:A:G	Skin_Sun_Exposed_Lower_leg	ENSG00000164039	A	3.25172e-05	4.92571e-38	BDH2
rs230517	4	103470193	4:103470193:A:G	Testis	ENSG00000109320	A	1.76734e-05	0.00352587	NFKB1
rs230517	4	103470193	4:103470193:A:G	Lymphoblastoid	ENSG00000109323	NA	4.11237e-06	NA	MANBA
rs13101828	4	965720	4:965720:A:G	Adipose_Subcutaneous	ENSG00000127415	G	5.66003e-14	1.53551e-09	IDUA
rs13101828	4	965720	4:965720:A:G	Adipose_Subcutaneous	ENSG00000145214	G	2.27316e-42	2.07608e-47	DGKQ
rs13101828	4	965720	4:965720:A:G	Adipose_Subcutaneous	ENSG00000145217	G	4.71622e-24	1.3283e-54	SLC26A1
rs13101828	4	965720	4:965720:A:G	Adipose_Visceral_Omentum	ENSG00000127415	G	3.3197e-12	5.71793e-08	IDUA
rs13101828	4	965720	4:965720:A:G	Adipose_Visceral_Omentum	ENSG00000145214	G	5.43963e-34	1.54975e-32	DGKQ
rs13101828	4	965720	4:965720:A:G	Adipose_Visceral_Omentum	ENSG00000145217	G	3.62552e-19	2.2957e-46	SLC26A1
rs13101828	4	965720	4:965720:A:G	Adrenal_Gland	ENSG00000127415	G	2.6505e-06	0.00496421	IDUA
rs13101828	4	965720	4:965720:A:G	Cells_EBV-transformed_lymphocytes	ENSG00000127415	G	6.61079e-06	0.0112943	IDUA
rs13101828	4	965720	4:965720:A:G	Cells_EBV-transformed_lymphocytes	ENSG00000145214	G	1.10373e-23	8.37445e-26	DGKQ
rs13101828	4	965720	4:965720:A:G	Whole_Blood	ENSG00000127415	G	5.6905e-07	0.000106255	IDUA
rs13101828	4	965720	4:965720:A:G	Whole_Blood	ENSG00000145214	G	4.0126e-57	5.41069e-70	DGKQ
rs13101828	4	965720	4:965720:A:G	Whole_Blood	ENSG00000145217	G	2.58074e-11	6.66479e-21	SLC26A1
rs13101828	4	965720	4:965720:A:G	Artery_Aorta	ENSG00000127415	G	2.33264e-08	9.53722e-05	IDUA
rs13101828	4	965720	4:965720:A:G	Artery_Aorta	ENSG00000145214	G	2.55107e-27	3.85761e-24	DGKQ
rs13101828	4	965720	4:965720:A:G	Artery_Aorta	ENSG00000145217	G	2.94753e-13	7.29822e-34	SLC26A1
rs13101828	4	965720	4:965720:A:G	Artery_Coronary	ENSG00000127415	G	6.02598e-07	0.00159247	IDUA
rs13101828	4	965720	4:965720:A:G	Artery_Coronary	ENSG00000145214	G	1.39641e-09	3.97169e-07	DGKQ
rs13101828	4	965720	4:965720:A:G	Artery_Coronary	ENSG00000145217	G	4.8686e-14	1.73712e-22	SLC26A1
rs13101828	4	965720	4:965720:A:G	Artery_Tibial	ENSG00000127415	G	8.08894e-16	3.74879e-11	IDUA
rs13101828	4	965720	4:965720:A:G	Artery_Tibial	ENSG00000145214	G	4.11005e-25	2.52035e-33	DGKQ
rs13101828	4	965720	4:965720:A:G	Artery_Tibial	ENSG00000145217	G	3.89386e-30	5.03198e-52	SLC26A1
rs13101828	4	965720	4:965720:A:G	Brain_Caudate_basal_ganglia	ENSG00000145217	G	1.83426e-05	3.31004e-09	SLC26A1
rs13101828	4	965720	4:965720:A:G	Brain_Cerebellar_Hemisphere	ENSG00000145217	G	1.78483e-08	3.13487e-11	SLC26A1
rs13101828	4	965720	4:965720:A:G	Brain_Cerebellum	ENSG00000145214	G	4.58551e-06	0.015453	DGKQ
rs13101828	4	965720	4:965720:A:G	Brain_Cerebellum	ENSG00000145217	G	2.08398e-08	6.38286e-21	SLC26A1
rs13101828	4	965720	4:965720:A:G	Brain_Cortex	ENSG00000145217	G	2.20722e-10	6.4176e-15	SLC26A1
rs13101828	4	965720	4:965720:A:G	Brain_Frontal_Cortex_BA9	ENSG00000145217	G	3.66702e-06	1.26693e-09	SLC26A1
rs13101828	4	965720	4:965720:A:G	Brain_Nucleus_accumbens_basal_ganglia	ENSG00000145217	G	1.01373e-08	5.36666e-08	SLC26A1
rs13101828	4	965720	4:965720:A:G	Brain_Putamen_basal_ganglia	ENSG00000145217	G	1.71113e-05	0.000219852	SLC26A1
rs13101828	4	965720	4:965720:A:G	Breast_Mammary_Tissue	ENSG00000127415	G	2.72874e-08	1.31506e-05	IDUA
rs13101828	4	965720	4:965720:A:G	Breast_Mammary_Tissue	ENSG00000145214	G	8.04272e-23	1.67742e-23	DGKQ
rs13101828	4	965720	4:965720:A:G	Breast_Mammary_Tissue	ENSG00000145217	G	2.34757e-16	4.08011e-31	SLC26A1
rs13101828	4	965720	4:965720:A:G	Colon_Sigmoid	ENSG00000127415	G	2.315e-07	1.11494e-05	IDUA
rs13101828	4	965720	4:965720:A:G	Colon_Sigmoid	ENSG00000145214	G	4.41365e-15	3.73165e-12	DGKQ
rs13101828	4	965720	4:965720:A:G	Colon_Sigmoid	ENSG00000145217	G	9.29114e-09	3.46524e-33	SLC26A1
rs13101828	4	965720	4:965720:A:G	Colon_Transverse	ENSG00000127415	G	5.62412e-09	6.8649e-05	IDUA
rs13101828	4	965720	4:965720:A:G	Colon_Transverse	ENSG00000145214	G	1.32691e-08	1.17801e-05	DGKQ
rs13101828	4	965720	4:965720:A:G	Colon_Transverse	ENSG00000145217	G	1.39237e-08	3.46011e-23	SLC26A1
rs13101828	4	965720	4:965720:A:G	Esophagus_Gastroesophageal_Junction	ENSG00000145214	G	1.26896e-09	8.47018e-07	DGKQ
rs13101828	4	965720	4:965720:A:G	Esophagus_Gastroesophageal_Junction	ENSG00000145217	G	7.97706e-17	2.69576e-37	SLC26A1
rs13101828	4	965720	4:965720:A:G	Esophagus_Mucosa	ENSG00000127415	G	3.74635e-09	2.57227e-05	IDUA
rs13101828	4	965720	4:965720:A:G	Esophagus_Mucosa	ENSG00000145214	G	4.44837e-28	3.34159e-35	DGKQ
rs13101828	4	965720	4:965720:A:G	Esophagus_Mucosa	ENSG00000145217	G	6.19107e-26	3.46396e-56	SLC26A1
rs13101828	4	965720	4:965720:A:G	Esophagus_Mucosa	ENSG00000179979	G	2.13483e-05	2.50093e-42	CRIPAK
rs13101828	4	965720	4:965720:A:G	Esophagus_Muscularis	ENSG00000127415	G	2.75038e-13	6.01005e-12	IDUA
rs13101828	4	965720	4:965720:A:G	Esophagus_Muscularis	ENSG00000145214	G	2.04151e-22	2.67712e-24	DGKQ
rs13101828	4	965720	4:965720:A:G	Esophagus_Muscularis	ENSG00000145217	G	1.7969e-19	6.54312e-48	SLC26A1
rs13101828	4	965720	4:965720:A:G	Heart_Atrial_Appendage	ENSG00000127415	G	6.84345e-11	4.00747e-07	IDUA
rs13101828	4	965720	4:965720:A:G	Heart_Atrial_Appendage	ENSG00000145214	G	1.9384e-11	8.75197e-13	DGKQ
rs13101828	4	965720	4:965720:A:G	Heart_Atrial_Appendage	ENSG00000145217	G	2.04801e-16	2.78918e-38	SLC26A1
rs13101828	4	965720	4:965720:A:G	Heart_Left_Ventricle	ENSG00000127415	G	1.52866e-11	3.39757e-07	IDUA
rs13101828	4	965720	4:965720:A:G	Heart_Left_Ventricle	ENSG00000145214	G	1.47562e-14	3.72041e-13	DGKQ
rs13101828	4	965720	4:965720:A:G	Heart_Left_Ventricle	ENSG00000145217	G	6.70927e-13	6.34769e-18	SLC26A1
rs13101828	4	965720	4:965720:A:G	Lung	ENSG00000127415	G	1.77861e-16	1.3633e-11	IDUA
rs13101828	4	965720	4:965720:A:G	Lung	ENSG00000145214	G	4.78564e-62	1.70487e-69	DGKQ
rs13101828	4	965720	4:965720:A:G	Lung	ENSG00000145217	G	1.1336e-26	1.02151e-62	SLC26A1
rs13101828	4	965720	4:965720:A:G	Muscle_Skeletal	ENSG00000127415	G	1.03223e-05	3.09977e-06	IDUA
rs13101828	4	965720	4:965720:A:G	Muscle_Skeletal	ENSG00000145217	G	7.5802e-11	1.07078e-18	SLC26A1
rs13101828	4	965720	4:965720:A:G	Nerve_Tibial	ENSG00000127415	G	7.92863e-17	2.54169e-14	IDUA
rs13101828	4	965720	4:965720:A:G	Nerve_Tibial	ENSG00000145214	G	7.46203e-28	2.09312e-28	DGKQ
rs13101828	4	965720	4:965720:A:G	Nerve_Tibial	ENSG00000145217	G	2.93569e-27	7.39741e-73	SLC26A1
rs13101828	4	965720	4:965720:A:G	Nerve_Tibial	ENSG00000178950	G	1.96571e-05	1.75435e-08	GAK
rs13101828	4	965720	4:965720:A:G	Ovary	ENSG00000145217	G	2.17423e-07	3.17414e-17	SLC26A1
rs13101828	4	965720	4:965720:A:G	Pancreas	ENSG00000127415	G	7.92992e-13	1.61628e-08	IDUA
rs13101828	4	965720	4:965720:A:G	Pancreas	ENSG00000145214	G	1.22966e-11	3.87588e-14	DGKQ
rs13101828	4	965720	4:965720:A:G	Pancreas	ENSG00000145217	G	4.22176e-11	8.70974e-23	SLC26A1
rs13101828	4	965720	4:965720:A:G	Pituitary	ENSG00000145214	G	3.01313e-06	0.000273659	DGKQ
rs13101828	4	965720	4:965720:A:G	Pituitary	ENSG00000145217	G	1.37719e-10	5.79566e-20	SLC26A1
rs13101828	4	965720	4:965720:A:G	Prostate	ENSG00000145217	G	1.11681e-09	1.98461e-18	SLC26A1
rs13101828	4	965720	4:965720:A:G	Cells_Transformed_fibroblasts	ENSG00000127415	G	3.71318e-06	0.00109204	IDUA
rs13101828	4	965720	4:965720:A:G	Cells_Transformed_fibroblasts	ENSG00000145214	G	1.77546e-12	4.13429e-15	DGKQ
rs13101828	4	965720	4:965720:A:G	Cells_Transformed_fibroblasts	ENSG00000145217	G	8.06221e-06	1.9358e-25	SLC26A1
rs13101828	4	965720	4:965720:A:G	Skin_Not_Sun_Exposed_Suprapubic	ENSG00000127415	G	5.28644e-08	1.00967e-05	IDUA
rs13101828	4	965720	4:965720:A:G	Skin_Not_Sun_Exposed_Suprapubic	ENSG00000145214	G	2.90594e-06	2.10643e-09	DGKQ
rs13101828	4	965720	4:965720:A:G	Skin_Not_Sun_Exposed_Suprapubic	ENSG00000145217	G	9.50106e-22	2.9518e-44	SLC26A1
rs13101828	4	965720	4:965720:A:G	Skin_Sun_Exposed_Lower_leg	ENSG00000127415	G	4.14436e-12	1.89486e-08	IDUA
rs13101828	4	965720	4:965720:A:G	Skin_Sun_Exposed_Lower_leg	ENSG00000145214	G	3.84785e-10	1.88745e-10	DGKQ
rs13101828	4	965720	4:965720:A:G	Skin_Sun_Exposed_Lower_leg	ENSG00000145217	G	2.2946e-25	3.25933e-53	SLC26A1
rs13101828	4	965720	4:965720:A:G	Skin_Sun_Exposed_Lower_leg	ENSG00000163945	G	9.76817e-07	1.60431e-38	UVSSA
rs13101828	4	965720	4:965720:A:G	Small_Intestine_Terminal_Ileum	ENSG00000145217	G	2.06148e-06	8.6896e-10	SLC26A1
rs13101828	4	965720	4:965720:A:G	Spleen	ENSG00000145214	G	9.73231e-20	2.89421e-23	DGKQ
rs13101828	4	965720	4:965720:A:G	Spleen	ENSG00000145217	G	3.32106e-11	4.84483e-25	SLC26A1
rs13101828	4	965720	4:965720:A:G	Stomach	ENSG00000127415	G	9.11905e-12	2.56651e-07	IDUA
rs13101828	4	965720	4:965720:A:G	Stomach	ENSG00000145214	G	2.90812e-20	3.46654e-24	DGKQ
rs13101828	4	965720	4:965720:A:G	Stomach	ENSG00000145217	G	2.84857e-12	4.50141e-18	SLC26A1
rs13101828	4	965720	4:965720:A:G	Testis	ENSG00000145214	G	4.345e-19	3.38203e-17	DGKQ
rs13101828	4	965720	4:965720:A:G	Testis	ENSG00000145217	G	2.59665e-06	8.42485e-08	SLC26A1
rs13101828	4	965720	4:965720:A:G	Thyroid	ENSG00000127415	G	2.74521e-10	3.61106e-10	IDUA
rs13101828	4	965720	4:965720:A:G	Thyroid	ENSG00000145214	G	2.03728e-37	1.77968e-43	DGKQ
rs13101828	4	965720	4:965720:A:G	Thyroid	ENSG00000145217	G	5.21161e-23	3.7049e-77	SLC26A1
rs13101828	4	965720	4:965720:A:G	Uterus	ENSG00000145217	G	1.75966e-08	1.10231e-12	SLC26A1
rs13101828	4	965720	4:965720:A:G	Vagina	ENSG00000145217	G	6.64042e-09	1.3671e-09	SLC26A1
rs13101828	4	965720	4:965720:A:G	Adipose_Subcutaneous	ENSG00000127415	G	4.0252e-08	0.000726363	IDUA
rs13101828	4	965720	4:965720:A:G	Adipose_Subcutaneous	ENSG00000145214	G	1.60477e-20	0.000270753	DGKQ
rs13101828	4	965720	4:965720:A:G	Adipose_Subcutaneous	ENSG00000145217	G	6.22302e-14	0.000270753	SLC26A1
rs13101828	4	965720	4:965720:A:G	Adipose_Visceral_Omentum	ENSG00000127415	G	1.34364e-06	0.0099906	IDUA
rs13101828	4	965720	4:965720:A:G	Adipose_Visceral_Omentum	ENSG00000145214	G	1.55044e-13	0.000688039	DGKQ
rs13101828	4	965720	4:965720:A:G	Adipose_Visceral_Omentum	ENSG00000145217	G	3.01911e-08	0.000688039	SLC26A1
rs13101828	4	965720	4:965720:A:G	Cells_EBV-transformed_lymphocytes	ENSG00000127415	G	5.7601e-06	0.0134855	IDUA
rs13101828	4	965720	4:965720:A:G	Cells_EBV-transformed_lymphocytes	ENSG00000127418	G	4.66217e-06	0.000941623	FGFRL1
rs13101828	4	965720	4:965720:A:G	Cells_EBV-transformed_lymphocytes	ENSG00000145214	G	1.21001e-23	0.000941623	DGKQ
rs13101828	4	965720	4:965720:A:G	Whole_Blood	ENSG00000127415	G	5.90362e-06	0.000900013	IDUA
rs13101828	4	965720	4:965720:A:G	Whole_Blood	ENSG00000145214	G	9.2831e-63	0.000333874	DGKQ
rs13101828	4	965720	4:965720:A:G	Whole_Blood	ENSG00000145217	G	5.50577e-10	0.000333874	SLC26A1
rs13101828	4	965720	4:965720:A:G	Artery_Aorta	ENSG00000145214	G	4.09311e-09	0.000407663	DGKQ
rs13101828	4	965720	4:965720:A:G	Artery_Aorta	ENSG00000145217	G	2.4475e-10	0.000407663	SLC26A1
rs13101828	4	965720	4:965720:A:G	Artery_Coronary	ENSG00000145217	G	1.58366e-13	0.0013791	SLC26A1
rs13101828	4	965720	4:965720:A:G	Artery_Tibial	ENSG00000127415	G	8.04974e-10	0.000263002	IDUA
rs13101828	4	965720	4:965720:A:G	Artery_Tibial	ENSG00000145214	G	3.63291e-12	0.000263002	DGKQ
rs13101828	4	965720	4:965720:A:G	Artery_Tibial	ENSG00000145217	G	2.90964e-14	0.000263002	SLC26A1
rs13101828	4	965720	4:965720:A:G	Brain_Cerebellum	ENSG00000145217	G	1.54782e-07	0.000770552	SLC26A1
rs13101828	4	965720	4:965720:A:G	Brain_Cortex	ENSG00000145217	G	3.43988e-09	0.00129004	SLC26A1
rs13101828	4	965720	4:965720:A:G	Breast_Mammary_Tissue	ENSG00000145214	G	3.9257e-11	0.00077204	DGKQ
rs13101828	4	965720	4:965720:A:G	Breast_Mammary_Tissue	ENSG00000145217	G	6.65522e-10	0.00077204	SLC26A1
rs13101828	4	965720	4:965720:A:G	Colon_Sigmoid	ENSG00000127415	G	2.78142e-06	0.0154798	IDUA
rs13101828	4	965720	4:965720:A:G	Colon_Transverse	ENSG00000145217	G	8.52854e-09	0.000674021	SLC26A1
rs13101828	4	965720	4:965720:A:G	Esophagus_Gastroesophageal_Junction	ENSG00000145217	G	5.10446e-09	0.00116039	SLC26A1
rs13101828	4	965720	4:965720:A:G	Esophagus_Mucosa	ENSG00000127415	G	4.04303e-06	0.00201845	IDUA
rs13101828	4	965720	4:965720:A:G	Esophagus_Mucosa	ENSG00000145214	G	1.5871e-13	0.000312239	DGKQ
rs13101828	4	965720	4:965720:A:G	Esophagus_Mucosa	ENSG00000145217	G	8.63559e-16	0.000312239	SLC26A1
rs13101828	4	965720	4:965720:A:G	Esophagus_Muscularis	ENSG00000127415	G	3.88637e-09	0.000335986	IDUA
rs13101828	4	965720	4:965720:A:G	Esophagus_Muscularis	ENSG00000145214	G	2.56191e-10	0.000335986	DGKQ
rs13101828	4	965720	4:965720:A:G	Esophagus_Muscularis	ENSG00000145217	G	1.31277e-10	0.000335986	SLC26A1
rs13101828	4	965720	4:965720:A:G	Heart_Atrial_Appendage	ENSG00000145217	G	3.90615e-10	0.000720745	SLC26A1
rs13101828	4	965720	4:965720:A:G	Heart_Left_Ventricle	ENSG00000145217	G	2.36554e-07	0.000596884	SLC26A1
rs13101828	4	965720	4:965720:A:G	Lung	ENSG00000127415	G	1.38869e-08	0.00038378	IDUA
rs13101828	4	965720	4:965720:A:G	Lung	ENSG00000145214	G	4.18241e-31	0.00038378	DGKQ
rs13101828	4	965720	4:965720:A:G	Lung	ENSG00000145217	G	9.15324e-19	0.00038378	SLC26A1
rs13101828	4	965720	4:965720:A:G	Muscle_Skeletal	ENSG00000145217	G	2.69257e-08	0.00030405	SLC26A1
rs13101828	4	965720	4:965720:A:G	Nerve_Tibial	ENSG00000127415	G	8.52481e-11	0.000222679	IDUA
rs13101828	4	965720	4:965720:A:G	Nerve_Tibial	ENSG00000145214	G	5.50685e-11	0.000222679	DGKQ
rs13101828	4	965720	4:965720:A:G	Nerve_Tibial	ENSG00000145217	G	1.68424e-16	0.000222679	SLC26A1
rs13101828	4	965720	4:965720:A:G	Pancreas	ENSG00000127415	G	1.21687e-06	0.00111439	IDUA
rs13101828	4	965720	4:965720:A:G	Pancreas	ENSG00000145214	G	2.20035e-06	0.00111439	DGKQ
rs13101828	4	965720	4:965720:A:G	Pancreas	ENSG00000145217	G	2.65114e-09	0.00061307	SLC26A1
rs13101828	4	965720	4:965720:A:G	Pituitary	ENSG00000145217	G	1.32547e-07	0.00165836	SLC26A1
rs13101828	4	965720	4:965720:A:G	Prostate	ENSG00000145217	G	1.81354e-06	0.00247235	SLC26A1
rs13101828	4	965720	4:965720:A:G	Cells_Transformed_fibroblasts	ENSG00000145214	G	9.78275e-07	0.00020866	DGKQ
rs13101828	4	965720	4:965720:A:G	Cells_Transformed_fibroblasts	ENSG00000145217	G	7.70503e-08	0.00020866	SLC26A1
rs13101828	4	965720	4:965720:A:G	Skin_Not_Sun_Exposed_Suprapubic	ENSG00000145217	G	2.39214e-08	0.000506735	SLC26A1
rs13101828	4	965720	4:965720:A:G	Skin_Sun_Exposed_Lower_leg	ENSG00000127415	G	1.62457e-06	0.00077134	IDUA
rs13101828	4	965720	4:965720:A:G	Skin_Sun_Exposed_Lower_leg	ENSG00000145217	G	1.52466e-19	0.00028813	SLC26A1
rs13101828	4	965720	4:965720:A:G	Spleen	ENSG00000145214	G	2.44341e-11	0.00116432	DGKQ
rs13101828	4	965720	4:965720:A:G	Stomach	ENSG00000127415	G	2.16941e-07	0.00168025	IDUA
rs13101828	4	965720	4:965720:A:G	Stomach	ENSG00000145214	G	4.32086e-10	0.000924705	DGKQ
rs13101828	4	965720	4:965720:A:G	Stomach	ENSG00000145217	G	3.12632e-09	0.000924705	SLC26A1
rs13101828	4	965720	4:965720:A:G	Testis	ENSG00000145214	G	9.24142e-09	0.000378299	DGKQ
rs13101828	4	965720	4:965720:A:G	Thyroid	ENSG00000145214	G	5.15522e-21	0.000224494	DGKQ
rs13101828	4	965720	4:965720:A:G	Thyroid	ENSG00000145217	G	2.56844e-21	0.000224494	SLC26A1
rs11724804	4	965779	4:965779:A:G	Adipose_Subcutaneous	ENSG00000127415	A	5.09702e-13	1.53551e-09	IDUA
rs11724804	4	965779	4:965779:A:G	Adipose_Subcutaneous	ENSG00000145214	A	1.86835e-42	2.07608e-47	DGKQ
rs11724804	4	965779	4:965779:A:G	Adipose_Subcutaneous	ENSG00000145217	A	1.10467e-24	1.3283e-54	SLC26A1
rs11724804	4	965779	4:965779:A:G	Adipose_Visceral_Omentum	ENSG00000127415	A	2.18733e-12	5.71793e-08	IDUA
rs11724804	4	965779	4:965779:A:G	Adipose_Visceral_Omentum	ENSG00000145214	A	3.92979e-33	1.54975e-32	DGKQ
rs11724804	4	965779	4:965779:A:G	Adipose_Visceral_Omentum	ENSG00000145217	A	1.24999e-18	2.2957e-46	SLC26A1
rs11724804	4	965779	4:965779:A:G	Adrenal_Gland	ENSG00000127415	A	7.43187e-07	0.00496421	IDUA
rs11724804	4	965779	4:965779:A:G	Cells_EBV-transformed_lymphocytes	ENSG00000127415	A	6.61079e-06	0.0112943	IDUA
rs11724804	4	965779	4:965779:A:G	Cells_EBV-transformed_lymphocytes	ENSG00000145214	A	1.10373e-23	8.37445e-26	DGKQ
rs11724804	4	965779	4:965779:A:G	Whole_Blood	ENSG00000127415	A	5.14944e-07	0.000106255	IDUA
rs11724804	4	965779	4:965779:A:G	Whole_Blood	ENSG00000145214	A	1.71896e-57	5.41069e-70	DGKQ
rs11724804	4	965779	4:965779:A:G	Whole_Blood	ENSG00000145217	A	7.37542e-12	6.66479e-21	SLC26A1
rs11724804	4	965779	4:965779:A:G	Artery_Aorta	ENSG00000127415	A	2.82152e-08	9.53722e-05	IDUA
rs11724804	4	965779	4:965779:A:G	Artery_Aorta	ENSG00000145214	A	9.87477e-27	3.85761e-24	DGKQ
rs11724804	4	965779	4:965779:A:G	Artery_Aorta	ENSG00000145217	A	5.04448e-13	7.29822e-34	SLC26A1
rs11724804	4	965779	4:965779:A:G	Artery_Coronary	ENSG00000127415	A	1.46021e-06	0.00159247	IDUA
rs11724804	4	965779	4:965779:A:G	Artery_Coronary	ENSG00000145214	A	4.94023e-09	3.97169e-07	DGKQ
rs11724804	4	965779	4:965779:A:G	Artery_Coronary	ENSG00000145217	A	1.00348e-13	1.73712e-22	SLC26A1
rs11724804	4	965779	4:965779:A:G	Artery_Tibial	ENSG00000127415	A	1.32403e-15	3.74879e-11	IDUA
rs11724804	4	965779	4:965779:A:G	Artery_Tibial	ENSG00000145214	A	1.18969e-24	2.52035e-33	DGKQ
rs11724804	4	965779	4:965779:A:G	Artery_Tibial	ENSG00000145217	A	3.75667e-29	5.03198e-52	SLC26A1
rs11724804	4	965779	4:965779:A:G	Brain_Caudate_basal_ganglia	ENSG00000145217	A	1.37337e-05	3.31004e-09	SLC26A1
rs11724804	4	965779	4:965779:A:G	Brain_Cerebellar_Hemisphere	ENSG00000145217	A	1.85533e-08	3.13487e-11	SLC26A1
rs11724804	4	965779	4:965779:A:G	Brain_Cerebellum	ENSG00000127419	A	2.30758e-05	3.37695e-07	TMEM175
rs11724804	4	965779	4:965779:A:G	Brain_Cerebellum	ENSG00000145214	A	9.93959e-06	0.015453	DGKQ
rs11724804	4	965779	4:965779:A:G	Brain_Cerebellum	ENSG00000145217	A	2.394e-08	6.38286e-21	SLC26A1
rs11724804	4	965779	4:965779:A:G	Brain_Cortex	ENSG00000145217	A	1.76192e-10	6.4176e-15	SLC26A1
rs11724804	4	965779	4:965779:A:G	Brain_Frontal_Cortex_BA9	ENSG00000145217	A	8.04085e-06	1.26693e-09	SLC26A1
rs11724804	4	965779	4:965779:A:G	Brain_Nucleus_accumbens_basal_ganglia	ENSG00000145217	A	2.46357e-07	5.36666e-08	SLC26A1
rs11724804	4	965779	4:965779:A:G	Brain_Putamen_basal_ganglia	ENSG00000145217	A	1.71113e-05	0.000219852	SLC26A1
rs11724804	4	965779	4:965779:A:G	Breast_Mammary_Tissue	ENSG00000127415	A	6.04474e-08	1.31506e-05	IDUA
rs11724804	4	965779	4:965779:A:G	Breast_Mammary_Tissue	ENSG00000145214	A	2.06076e-22	1.67742e-23	DGKQ
rs11724804	4	965779	4:965779:A:G	Breast_Mammary_Tissue	ENSG00000145217	A	2.13104e-16	4.08011e-31	SLC26A1
rs11724804	4	965779	4:965779:A:G	Colon_Sigmoid	ENSG00000127415	A	1.4396e-07	1.11494e-05	IDUA
rs11724804	4	965779	4:965779:A:G	Colon_Sigmoid	ENSG00000145214	A	2.51252e-14	3.73165e-12	DGKQ
rs11724804	4	965779	4:965779:A:G	Colon_Sigmoid	ENSG00000145217	A	3.48088e-09	3.46524e-33	SLC26A1
rs11724804	4	965779	4:965779:A:G	Colon_Transverse	ENSG00000127415	A	1.16337e-08	6.8649e-05	IDUA
rs11724804	4	965779	4:965779:A:G	Colon_Transverse	ENSG00000145214	A	8.38528e-09	1.17801e-05	DGKQ
rs11724804	4	965779	4:965779:A:G	Colon_Transverse	ENSG00000145217	A	1.19112e-08	3.46011e-23	SLC26A1
rs11724804	4	965779	4:965779:A:G	Esophagus_Gastroesophageal_Junction	ENSG00000145214	A	1.26896e-09	8.47018e-07	DGKQ
rs11724804	4	965779	4:965779:A:G	Esophagus_Gastroesophageal_Junction	ENSG00000145217	A	7.97706e-17	2.69576e-37	SLC26A1
rs11724804	4	965779	4:965779:A:G	Esophagus_Mucosa	ENSG00000127415	A	6.63822e-09	2.57227e-05	IDUA
rs11724804	4	965779	4:965779:A:G	Esophagus_Mucosa	ENSG00000145214	A	8.96997e-28	3.34159e-35	DGKQ
rs11724804	4	965779	4:965779:A:G	Esophagus_Mucosa	ENSG00000145217	A	1.15747e-25	3.46396e-56	SLC26A1
rs11724804	4	965779	4:965779:A:G	Esophagus_Mucosa	ENSG00000179979	A	2.82854e-05	2.50093e-42	CRIPAK
rs11724804	4	965779	4:965779:A:G	Esophagus_Muscularis	ENSG00000127415	A	2.85475e-13	6.01005e-12	IDUA
rs11724804	4	965779	4:965779:A:G	Esophagus_Muscularis	ENSG00000145214	A	2.0104e-22	2.67712e-24	DGKQ
rs11724804	4	965779	4:965779:A:G	Esophagus_Muscularis	ENSG00000145217	A	1.65211e-19	6.54312e-48	SLC26A1
rs11724804	4	965779	4:965779:A:G	Heart_Atrial_Appendage	ENSG00000127415	A	1.34073e-11	4.00747e-07	IDUA
rs11724804	4	965779	4:965779:A:G	Heart_Atrial_Appendage	ENSG00000145214	A	3.38778e-11	8.75197e-13	DGKQ
rs11724804	4	965779	4:965779:A:G	Heart_Atrial_Appendage	ENSG00000145217	A	3.12095e-16	2.78918e-38	SLC26A1
rs11724804	4	965779	4:965779:A:G	Heart_Left_Ventricle	ENSG00000127415	A	2.31733e-11	3.39757e-07	IDUA
rs11724804	4	965779	4:965779:A:G	Heart_Left_Ventricle	ENSG00000145214	A	2.00461e-14	3.72041e-13	DGKQ
rs11724804	4	965779	4:965779:A:G	Heart_Left_Ventricle	ENSG00000145217	A	9.90758e-13	6.34769e-18	SLC26A1
rs11724804	4	965779	4:965779:A:G	Lung	ENSG00000127415	A	7.22076e-15	1.3633e-11	IDUA
rs11724804	4	965779	4:965779:A:G	Lung	ENSG00000145214	A	3.45748e-63	1.70487e-69	DGKQ
rs11724804	4	965779	4:965779:A:G	Lung	ENSG00000145217	A	1.39836e-26	1.02151e-62	SLC26A1
rs11724804	4	965779	4:965779:A:G	Muscle_Skeletal	ENSG00000127415	A	1.01382e-05	3.09977e-06	IDUA
rs11724804	4	965779	4:965779:A:G	Muscle_Skeletal	ENSG00000145217	A	5.81703e-11	1.07078e-18	SLC26A1
rs11724804	4	965779	4:965779:A:G	Nerve_Tibial	ENSG00000127415	A	1.64692e-16	2.54169e-14	IDUA
rs11724804	4	965779	4:965779:A:G	Nerve_Tibial	ENSG00000145214	A	9.14367e-28	2.09312e-28	DGKQ
rs11724804	4	965779	4:965779:A:G	Nerve_Tibial	ENSG00000145217	A	6.05109e-27	7.39741e-73	SLC26A1
rs11724804	4	965779	4:965779:A:G	Nerve_Tibial	ENSG00000178950	A	2.19744e-05	1.75435e-08	GAK
rs11724804	4	965779	4:965779:A:G	Ovary	ENSG00000145217	A	2.51852e-07	3.17414e-17	SLC26A1
rs11724804	4	965779	4:965779:A:G	Pancreas	ENSG00000127415	A	4.64275e-13	1.61628e-08	IDUA
rs11724804	4	965779	4:965779:A:G	Pancreas	ENSG00000145214	A	2.32677e-11	3.87588e-14	DGKQ
rs11724804	4	965779	4:965779:A:G	Pancreas	ENSG00000145217	A	2.80516e-11	8.70974e-23	SLC26A1
rs11724804	4	965779	4:965779:A:G	Pituitary	ENSG00000145214	A	3.55482e-06	0.000273659	DGKQ
rs11724804	4	965779	4:965779:A:G	Pituitary	ENSG00000145217	A	2.61798e-10	5.79566e-20	SLC26A1
rs11724804	4	965779	4:965779:A:G	Prostate	ENSG00000145217	A	1.11681e-09	1.98461e-18	SLC26A1
rs11724804	4	965779	4:965779:A:G	Cells_Transformed_fibroblasts	ENSG00000127415	A	4.48743e-06	0.00109204	IDUA
rs11724804	4	965779	4:965779:A:G	Cells_Transformed_fibroblasts	ENSG00000145214	A	3.32007e-12	4.13429e-15	DGKQ
rs11724804	4	965779	4:965779:A:G	Cells_Transformed_fibroblasts	ENSG00000145217	A	7.69507e-06	1.9358e-25	SLC26A1
rs11724804	4	965779	4:965779:A:G	Skin_Not_Sun_Exposed_Suprapubic	ENSG00000127415	A	8.58294e-08	1.00967e-05	IDUA
rs11724804	4	965779	4:965779:A:G	Skin_Not_Sun_Exposed_Suprapubic	ENSG00000145214	A	2.58333e-06	2.10643e-09	DGKQ
rs11724804	4	965779	4:965779:A:G	Skin_Not_Sun_Exposed_Suprapubic	ENSG00000145217	A	1.22478e-21	2.9518e-44	SLC26A1
rs11724804	4	965779	4:965779:A:G	Skin_Sun_Exposed_Lower_leg	ENSG00000127415	A	4.66409e-12	1.89486e-08	IDUA
rs11724804	4	965779	4:965779:A:G	Skin_Sun_Exposed_Lower_leg	ENSG00000145214	A	2.26664e-09	1.88745e-10	DGKQ
rs11724804	4	965779	4:965779:A:G	Skin_Sun_Exposed_Lower_leg	ENSG00000145217	A	9.20532e-26	3.25933e-53	SLC26A1
rs11724804	4	965779	4:965779:A:G	Skin_Sun_Exposed_Lower_leg	ENSG00000163945	A	1.00655e-06	1.60431e-38	UVSSA
rs11724804	4	965779	4:965779:A:G	Small_Intestine_Terminal_Ileum	ENSG00000127415	A	1.15703e-05	0.0488951	IDUA
rs11724804	4	965779	4:965779:A:G	Small_Intestine_Terminal_Ileum	ENSG00000145217	A	9.66347e-07	8.6896e-10	SLC26A1
rs11724804	4	965779	4:965779:A:G	Spleen	ENSG00000145214	A	8.42592e-20	2.89421e-23	DGKQ
rs11724804	4	965779	4:965779:A:G	Spleen	ENSG00000145217	A	7.19445e-11	4.84483e-25	SLC26A1
rs11724804	4	965779	4:965779:A:G	Stomach	ENSG00000127415	A	9.01101e-12	2.56651e-07	IDUA
rs11724804	4	965779	4:965779:A:G	Stomach	ENSG00000145214	A	2.49715e-20	3.46654e-24	DGKQ
rs11724804	4	965779	4:965779:A:G	Stomach	ENSG00000145217	A	2.95313e-12	4.50141e-18	SLC26A1
rs11724804	4	965779	4:965779:A:G	Testis	ENSG00000145214	A	1.64237e-18	3.38203e-17	DGKQ
rs11724804	4	965779	4:965779:A:G	Testis	ENSG00000145217	A	2.02356e-06	8.42485e-08	SLC26A1
rs11724804	4	965779	4:965779:A:G	Thyroid	ENSG00000127415	A	3.33374e-10	3.61106e-10	IDUA
rs11724804	4	965779	4:965779:A:G	Thyroid	ENSG00000145214	A	7.86552e-38	1.77968e-43	DGKQ
rs11724804	4	965779	4:965779:A:G	Thyroid	ENSG00000145217	A	4.88038e-22	3.7049e-77	SLC26A1
rs11724804	4	965779	4:965779:A:G	Uterus	ENSG00000145217	A	1.06114e-07	1.10231e-12	SLC26A1
rs11724804	4	965779	4:965779:A:G	Vagina	ENSG00000145217	A	6.73609e-09	1.3671e-09	SLC26A1
rs11724804	4	965779	4:965779:A:G	Adipose_Subcutaneous	ENSG00000127415	A	6.6279e-08	0.000726363	IDUA
rs11724804	4	965779	4:965779:A:G	Adipose_Subcutaneous	ENSG00000145214	A	2.00815e-21	0.000270753	DGKQ
rs11724804	4	965779	4:965779:A:G	Adipose_Subcutaneous	ENSG00000145217	A	4.51902e-14	0.000270753	SLC26A1
rs11724804	4	965779	4:965779:A:G	Adipose_Visceral_Omentum	ENSG00000127415	A	2.18122e-06	0.0099906	IDUA
rs11724804	4	965779	4:965779:A:G	Adipose_Visceral_Omentum	ENSG00000145214	A	9.09576e-14	0.000688039	DGKQ
rs11724804	4	965779	4:965779:A:G	Adipose_Visceral_Omentum	ENSG00000145217	A	1.31035e-08	0.000688039	SLC26A1
rs11724804	4	965779	4:965779:A:G	Cells_EBV-transformed_lymphocytes	ENSG00000145214	A	1.41288e-24	0.000941623	DGKQ
rs11724804	4	965779	4:965779:A:G	Whole_Blood	ENSG00000127415	A	7.02285e-06	0.000900013	IDUA
rs11724804	4	965779	4:965779:A:G	Whole_Blood	ENSG00000145214	A	6.86764e-63	0.000333874	DGKQ
rs11724804	4	965779	4:965779:A:G	Whole_Blood	ENSG00000145217	A	3.40021e-10	0.000333874	SLC26A1
rs11724804	4	965779	4:965779:A:G	Artery_Aorta	ENSG00000145214	A	1.78582e-09	0.000407663	DGKQ
rs11724804	4	965779	4:965779:A:G	Artery_Aorta	ENSG00000145217	A	1.19005e-10	0.000407663	SLC26A1
rs11724804	4	965779	4:965779:A:G	Artery_Coronary	ENSG00000145217	A	1.5388e-13	0.0013791	SLC26A1
rs11724804	4	965779	4:965779:A:G	Artery_Tibial	ENSG00000127415	A	1.73653e-09	0.000263002	IDUA
rs11724804	4	965779	4:965779:A:G	Artery_Tibial	ENSG00000145214	A	4.91512e-13	0.000263002	DGKQ
rs11724804	4	965779	4:965779:A:G	Artery_Tibial	ENSG00000145217	A	1.42195e-14	0.000263002	SLC26A1
rs11724804	4	965779	4:965779:A:G	Brain_Cerebellum	ENSG00000145217	A	1.54836e-07	0.000770552	SLC26A1
rs11724804	4	965779	4:965779:A:G	Brain_Cortex	ENSG00000145217	A	3.4369e-09	0.00129004	SLC26A1
rs11724804	4	965779	4:965779:A:G	Breast_Mammary_Tissue	ENSG00000145214	A	7.57622e-12	0.00077204	DGKQ
rs11724804	4	965779	4:965779:A:G	Breast_Mammary_Tissue	ENSG00000145217	A	1.85646e-09	0.00077204	SLC26A1
rs11724804	4	965779	4:965779:A:G	Colon_Sigmoid	ENSG00000127415	A	5.16189e-06	0.0154798	IDUA
rs11724804	4	965779	4:965779:A:G	Colon_Sigmoid	ENSG00000145217	A	5.35001e-06	0.00110411	SLC26A1
rs11724804	4	965779	4:965779:A:G	Colon_Transverse	ENSG00000145217	A	7.07579e-08	0.000674021	SLC26A1
rs11724804	4	965779	4:965779:A:G	Esophagus_Gastroesophageal_Junction	ENSG00000145217	A	2.72998e-09	0.00116039	SLC26A1
rs11724804	4	965779	4:965779:A:G	Esophagus_Mucosa	ENSG00000127415	A	4.33218e-06	0.00201845	IDUA
rs11724804	4	965779	4:965779:A:G	Esophagus_Mucosa	ENSG00000145214	A	1.39249e-13	0.000312239	DGKQ
rs11724804	4	965779	4:965779:A:G	Esophagus_Mucosa	ENSG00000145217	A	1.01253e-15	0.000312239	SLC26A1
rs11724804	4	965779	4:965779:A:G	Esophagus_Muscularis	ENSG00000127415	A	1.03705e-09	0.000335986	IDUA
rs11724804	4	965779	4:965779:A:G	Esophagus_Muscularis	ENSG00000145214	A	4.66595e-11	0.000335986	DGKQ
rs11724804	4	965779	4:965779:A:G	Esophagus_Muscularis	ENSG00000145217	A	3.22185e-10	0.000335986	SLC26A1
rs11724804	4	965779	4:965779:A:G	Heart_Atrial_Appendage	ENSG00000145217	A	3.90996e-10	0.000720745	SLC26A1
rs11724804	4	965779	4:965779:A:G	Heart_Left_Ventricle	ENSG00000145217	A	1.59342e-07	0.000596884	SLC26A1
rs11724804	4	965779	4:965779:A:G	Lung	ENSG00000127415	A	5.55209e-09	0.00038378	IDUA
rs11724804	4	965779	4:965779:A:G	Lung	ENSG00000145214	A	4.15274e-32	0.00038378	DGKQ
rs11724804	4	965779	4:965779:A:G	Lung	ENSG00000145217	A	1.33785e-18	0.00038378	SLC26A1
rs11724804	4	965779	4:965779:A:G	Muscle_Skeletal	ENSG00000145217	A	2.96419e-08	0.00030405	SLC26A1
rs11724804	4	965779	4:965779:A:G	Nerve_Tibial	ENSG00000127415	A	6.82379e-11	0.000222679	IDUA
rs11724804	4	965779	4:965779:A:G	Nerve_Tibial	ENSG00000145214	A	4.27442e-12	0.000222679	DGKQ
rs11724804	4	965779	4:965779:A:G	Nerve_Tibial	ENSG00000145217	A	1.21825e-16	0.000222679	SLC26A1
rs11724804	4	965779	4:965779:A:G	Pancreas	ENSG00000127415	A	8.53703e-07	0.00111439	IDUA
rs11724804	4	965779	4:965779:A:G	Pancreas	ENSG00000145214	A	1.18412e-06	0.00111439	DGKQ
rs11724804	4	965779	4:965779:A:G	Pancreas	ENSG00000145217	A	1.94613e-09	0.00061307	SLC26A1
rs11724804	4	965779	4:965779:A:G	Pituitary	ENSG00000145217	A	1.3331e-07	0.00165836	SLC26A1
rs11724804	4	965779	4:965779:A:G	Prostate	ENSG00000145217	A	4.17059e-07	0.00247235	SLC26A1
rs11724804	4	965779	4:965779:A:G	Cells_Transformed_fibroblasts	ENSG00000145214	A	6.41902e-07	0.00020866	DGKQ
rs11724804	4	965779	4:965779:A:G	Cells_Transformed_fibroblasts	ENSG00000145217	A	1.11872e-07	0.00020866	SLC26A1
rs11724804	4	965779	4:965779:A:G	Skin_Not_Sun_Exposed_Suprapubic	ENSG00000145217	A	3.50129e-08	0.000506735	SLC26A1
rs11724804	4	965779	4:965779:A:G	Skin_Sun_Exposed_Lower_leg	ENSG00000127415	A	2.80217e-06	0.00077134	IDUA
rs11724804	4	965779	4:965779:A:G	Skin_Sun_Exposed_Lower_leg	ENSG00000145217	A	3.28834e-19	0.00028813	SLC26A1
rs11724804	4	965779	4:965779:A:G	Spleen	ENSG00000145214	A	1.39535e-11	0.00116432	DGKQ
rs11724804	4	965779	4:965779:A:G	Stomach	ENSG00000127415	A	3.84117e-07	0.00168025	IDUA
rs11724804	4	965779	4:965779:A:G	Stomach	ENSG00000145214	A	6.08804e-10	0.000924705	DGKQ
rs11724804	4	965779	4:965779:A:G	Stomach	ENSG00000145217	A	1.33269e-09	0.000924705	SLC26A1
rs11724804	4	965779	4:965779:A:G	Testis	ENSG00000145214	A	3.54996e-09	0.000378299	DGKQ
rs11724804	4	965779	4:965779:A:G	Thyroid	ENSG00000145214	A	2.33772e-22	0.000224494	DGKQ
rs11724804	4	965779	4:965779:A:G	Thyroid	ENSG00000145217	A	2.55518e-21	0.000224494	SLC26A1
rs3792783	5	150455732	5:150455732:A:G	Brain_Cerebellar_Hemisphere	ENSG00000145901	G	1.06799e-05	0.0111368	TNIP1
rs3792783	5	150455732	5:150455732:A:G	Whole_Blood	ENSG00000197043	NA	1.75018e-10	0	ANXA6
rs36073657	7	128651522	7:128651522:C:T	Heart_Atrial_Appendage	ENSG00000205085	T	3.68572e-05	0.0339208	FAM71F2
rs36073657	7	128651522	7:128651522:C:T	Lymphoblastoid	ENSG00000128604	NA	7.35588e-08	NA	IRF5
rs12155080	7	128658739	7:128658739:C:G	Adipose_Subcutaneous	ENSG00000128604	C	1.18223e-08	8.43008e-09	IRF5
rs12155080	7	128658739	7:128658739:C:G	Whole_Blood	ENSG00000064419	NA	5.733e-126	0	TNPO3
rs12155080	7	128658739	7:128658739:C:G	Adipose_Visceral_Omentum	ENSG00000128604	C	4.61619e-09	2.74584e-07	IRF5
rs12155080	7	128658739	7:128658739:C:G	Adrenal_Gland	ENSG00000128604	C	4.97338e-06	4.8048e-07	IRF5
rs12155080	7	128658739	7:128658739:C:G	Whole_Blood	ENSG00000128604	C	2.21731e-30	1.09722e-35	IRF5
rs12155080	7	128658739	7:128658739:C:G	Artery_Aorta	ENSG00000128604	C	4.32495e-11	4.10967e-21	IRF5
rs12155080	7	128658739	7:128658739:C:G	Artery_Tibial	ENSG00000128604	C	3.73936e-15	9.13381e-25	IRF5
rs12155080	7	128658739	7:128658739:C:G	Colon_Sigmoid	ENSG00000128604	C	1.81037e-05	0.000321429	IRF5
rs12155080	7	128658739	7:128658739:C:G	Colon_Transverse	ENSG00000128604	C	5.26835e-09	1.9334e-14	IRF5
rs12155080	7	128658739	7:128658739:C:G	Esophagus_Mucosa	ENSG00000128604	C	1.73427e-05	2.49194e-24	IRF5
rs12155080	7	128658739	7:128658739:C:G	Esophagus_Muscularis	ENSG00000128604	C	5.00113e-09	2.4219e-13	IRF5
rs12155080	7	128658739	7:128658739:C:G	Heart_Atrial_Appendage	ENSG00000128604	C	1.36189e-07	2.76006e-07	IRF5
rs12155080	7	128658739	7:128658739:C:G	Lung	ENSG00000128604	C	2.97013e-09	3.77298e-15	IRF5
rs12155080	7	128658739	7:128658739:C:G	Muscle_Skeletal	ENSG00000128604	C	6.75396e-06	8.62811e-07	IRF5
rs12155080	7	128658739	7:128658739:C:G	Nerve_Tibial	ENSG00000128604	C	3.7742e-14	5.87215e-18	IRF5
rs12155080	7	128658739	7:128658739:C:G	Pancreas	ENSG00000128604	C	2.81598e-07	6.16363e-11	IRF5
rs12155080	7	128658739	7:128658739:C:G	Cells_Transformed_fibroblasts	ENSG00000128604	C	1.53006e-07	8.70675e-12	IRF5
rs12155080	7	128658739	7:128658739:C:G	Skin_Not_Sun_Exposed_Suprapubic	ENSG00000128604	C	2.16194e-08	1.46318e-12	IRF5
rs12155080	7	128658739	7:128658739:C:G	Skin_Sun_Exposed_Lower_leg	ENSG00000128604	C	3.23771e-13	6.17127e-25	IRF5
rs12155080	7	128658739	7:128658739:C:G	Spleen	ENSG00000128604	C	7.38631e-07	0.00290728	IRF5
rs12155080	7	128658739	7:128658739:C:G	Stomach	ENSG00000128604	C	7.12482e-07	6.18487e-14	IRF5
rs12155080	7	128658739	7:128658739:C:G	Thyroid	ENSG00000128604	C	5.21723e-13	9.00493e-20	IRF5
rs12155080	7	128658739	7:128658739:C:G	Adipose_Subcutaneous	ENSG00000128604	C	1.28554e-05	0.000270753	IRF5
rs12155080	7	128658739	7:128658739:C:G	Adipose_Visceral_Omentum	ENSG00000128604	C	7.28775e-07	0.000688039	IRF5
rs12155080	7	128658739	7:128658739:C:G	Whole_Blood	ENSG00000128604	C	1.09892e-21	0.000333874	IRF5
rs12155080	7	128658739	7:128658739:C:G	Artery_Aorta	ENSG00000128604	C	5.25825e-08	0.000407663	IRF5
rs12155080	7	128658739	7:128658739:C:G	Artery_Tibial	ENSG00000128604	C	7.60983e-10	0.000263002	IRF5
rs12155080	7	128658739	7:128658739:C:G	Colon_Transverse	ENSG00000128604	C	1.71994e-08	0.000674021	IRF5
rs12155080	7	128658739	7:128658739:C:G	Esophagus_Muscularis	ENSG00000128604	C	1.23603e-05	0.000335986	IRF5
rs12155080	7	128658739	7:128658739:C:G	Nerve_Tibial	ENSG00000128604	C	1.09834e-08	0.000222679	IRF5
rs12155080	7	128658739	7:128658739:C:G	Pancreas	ENSG00000128604	C	7.10302e-06	0.00061307	IRF5
rs12155080	7	128658739	7:128658739:C:G	Cells_Transformed_fibroblasts	ENSG00000128604	C	6.77896e-06	0.00020866	IRF5
rs12155080	7	128658739	7:128658739:C:G	Thyroid	ENSG00000128604	C	2.23551e-09	0.000224494	IRF5
rs2736340	8	11343973	8:11343973:C:T	Cells_EBV-transformed_lymphocytes	ENSG00000136573	T	2.51846e-07	0.00491279	BLK
rs2736340	8	11343973	8:11343973:C:T	Cells_EBV-transformed_lymphocytes	ENSG00000154319	T	7.50304e-15	3.14361e-12	FAM167A
rs2736340	8	11343973	8:11343973:C:T	Whole_Blood	ENSG00000136573	T	3.51872e-18	9.86451e-14	BLK
rs2736340	8	11343973	8:11343973:C:T	Whole_Blood	ENSG00000154319	T	1.92662e-25	1.92829e-22	FAM167A
rs2736340	8	11343973	8:11343973:C:T	Whole_Blood	ENSG00000154328	T	1.70765e-06	1.35872e-09	NEIL2
rs2736340	8	11343973	8:11343973:C:T	Artery_Tibial	ENSG00000079459	T	4.16783e-05	2.09516e-29	FDFT1
rs2736340	8	11343973	8:11343973:C:T	Brain_Cerebellar_Hemisphere	ENSG00000255098	T	1.93535e-05	1.33445e-17	RP11-481A20.11
rs2736340	8	11343973	8:11343973:C:T	Lung	ENSG00000136573	T	2.21994e-08	7.68739e-05	BLK
rs2736340	8	11343973	8:11343973:C:T	Cells_Transformed_fibroblasts	ENSG00000136573	T	2.96942e-12	1.7324e-09	BLK
rs2736340	8	11343973	8:11343973:C:T	Cells_Transformed_fibroblasts	ENSG00000154319	T	2.21048e-12	7.80345e-09	FAM167A
rs2736340	8	11343973	8:11343973:C:T	Skin_Not_Sun_Exposed_Suprapubic	ENSG00000154319	T	1.80073e-05	8.88997e-15	FAM167A
rs2736340	8	11343973	8:11343973:C:T	Skin_Sun_Exposed_Lower_leg	ENSG00000154319	T	3.1174e-19	7.77075e-43	FAM167A
rs2736340	8	11343973	8:11343973:C:T	Small_Intestine_Terminal_Ileum	ENSG00000154319	T	7.91123e-08	0.00183918	FAM167A
rs2736340	8	11343973	8:11343973:C:T	Spleen	ENSG00000154319	T	1.01072e-26	2.75561e-25	FAM167A
rs2736340	8	11343973	8:11343973:C:T	Testis	ENSG00000255098	T	2.77549e-05	1.46319e-10	RP11-481A20.11
rs2736340	8	11343973	8:11343973:C:T	Cells_EBV-transformed_lymphocytes	ENSG00000136573	T	2.9002e-06	0.025268	BLK
rs2736340	8	11343973	8:11343973:C:T	Cells_EBV-transformed_lymphocytes	ENSG00000154319	T	6.40776e-13	0.000941623	FAM167A
rs2736340	8	11343973	8:11343973:C:T	Whole_Blood	ENSG00000136573	T	5.14609e-10	0.000333874	BLK
rs2736340	8	11343973	8:11343973:C:T	Whole_Blood	ENSG00000154319	T	5.59794e-24	0.000333874	FAM167A
rs2736340	8	11343973	8:11343973:C:T	Cells_Transformed_fibroblasts	ENSG00000136573	T	4.60735e-10	0.00020866	BLK
rs2736340	8	11343973	8:11343973:C:T	Cells_Transformed_fibroblasts	ENSG00000154319	T	1.10225e-11	0.00020866	FAM167A
rs2736340	8	11343973	8:11343973:C:T	Skin_Sun_Exposed_Lower_leg	ENSG00000154319	T	6.72289e-11	0.00028813	FAM167A
rs2736340	8	11343973	8:11343973:C:T	Spleen	ENSG00000154319	T	2.67063e-14	0.00116432	FAM167A
rs6987084	8	61447483	8:61447483:A:T	Cells_EBV-transformed_lymphocytes	ENSG00000104388	A	3.69898e-08	0.000941623	RAB2A
rs6987084	8	61447483	8:61447483:A:T	Artery_Aorta	ENSG00000104388	A	2.35569e-12	0.000407663	RAB2A
rs6987084	8	61447483	8:61447483:A:T	Artery_Tibial	ENSG00000104388	A	4.13691e-13	0.000263002	RAB2A
rs6987084	8	61447483	8:61447483:A:T	Colon_Transverse	ENSG00000104388	A	3.55975e-08	0.000674021	RAB2A
rs6987084	8	61447483	8:61447483:A:T	Esophagus_Mucosa	ENSG00000104388	A	2.70252e-06	0.000312239	RAB2A
rs6987084	8	61447483	8:61447483:A:T	Esophagus_Muscularis	ENSG00000104388	A	7.09445e-11	0.000335986	RAB2A
rs6987084	8	61447483	8:61447483:A:T	Heart_Atrial_Appendage	ENSG00000104388	A	1.68288e-10	0.000720745	RAB2A
rs6987084	8	61447483	8:61447483:A:T	Heart_Left_Ventricle	ENSG00000104388	A	2.06919e-14	0.000596884	RAB2A
rs6987084	8	61447483	8:61447483:A:T	Liver	ENSG00000104388	A	2.18075e-08	0.00186639	RAB2A
rs6987084	8	61447483	8:61447483:A:T	Muscle_Skeletal	ENSG00000104388	A	3.71084e-08	0.00030405	RAB2A
rs6987084	8	61447483	8:61447483:A:T	Nerve_Tibial	ENSG00000104388	A	8.29334e-06	0.000599097	RAB2A
rs6987084	8	61447483	8:61447483:A:T	Cells_Transformed_fibroblasts	ENSG00000104388	A	5.16387e-22	0.00020866	RAB2A
rs6987084	8	61447483	8:61447483:A:T	Skin_Sun_Exposed_Lower_leg	ENSG00000104388	A	1.38996e-12	0.00028813	RAB2A
rs6987084	8	61447483	8:61447483:A:T	Spleen	ENSG00000104388	A	6.16797e-06	0.00206955	RAB2A
rs6987084	8	61447483	8:61447483:A:T	Stomach	ENSG00000104388	A	4.25284e-06	0.000924705	RAB2A
rs6987084	8	61447483	8:61447483:A:T	Thyroid	ENSG00000104388	A	9.10248e-10	0.000224494	RAB2A
rs685985	8	61564964	8:61564964:A:T	Adipose_Subcutaneous	ENSG00000104388	A	2.70189e-09	1.39941e-07	RAB2A
rs685985	8	61564964	8:61564964:A:T	Artery_Aorta	ENSG00000104388	A	7.63358e-06	4.85784e-11	RAB2A
rs685985	8	61564964	8:61564964:A:T	Artery_Tibial	ENSG00000104388	A	2.3683e-10	1.29743e-17	RAB2A
rs685985	8	61564964	8:61564964:A:T	Esophagus_Mucosa	ENSG00000104388	A	4.29732e-09	2.64213e-10	RAB2A
rs685985	8	61564964	8:61564964:A:T	Esophagus_Muscularis	ENSG00000104388	A	2.79234e-07	2.1256e-11	RAB2A
rs685985	8	61564964	8:61564964:A:T	Heart_Left_Ventricle	ENSG00000104388	A	1.10588e-06	4.33213e-15	RAB2A
rs685985	8	61564964	8:61564964:A:T	Liver	ENSG00000104388	A	4.76721e-06	7.45957e-09	RAB2A
rs685985	8	61564964	8:61564964:A:T	Lung	ENSG00000104388	A	1.74168e-07	1.17826e-09	RAB2A
rs685985	8	61564964	8:61564964:A:T	Muscle_Skeletal	ENSG00000104388	A	5.6014e-05	1.17081e-13	RAB2A
rs685985	8	61564964	8:61564964:A:T	Nerve_Tibial	ENSG00000104388	A	1.99589e-08	5.68172e-07	RAB2A
rs685985	8	61564964	8:61564964:A:T	Pancreas	ENSG00000104388	A	1.30611e-05	8.01983e-07	RAB2A
rs685985	8	61564964	8:61564964:A:T	Cells_Transformed_fibroblasts	ENSG00000104388	A	1.0394e-12	7.47624e-24	RAB2A
rs685985	8	61564964	8:61564964:A:T	Skin_Not_Sun_Exposed_Suprapubic	ENSG00000104388	A	3.33602e-11	4.75663e-13	RAB2A
rs685985	8	61564964	8:61564964:A:T	Skin_Sun_Exposed_Lower_leg	ENSG00000104388	A	2.63783e-09	2.7253e-16	RAB2A
rs685985	8	61564964	8:61564964:A:T	Thyroid	ENSG00000104388	A	8.6845e-07	7.78816e-11	RAB2A
rs685985	8	61564964	8:61564964:A:T	Artery_Tibial	ENSG00000104388	A	4.2242e-07	0.000263002	RAB2A
rs685985	8	61564964	8:61564964:A:T	Esophagus_Mucosa	ENSG00000104388	A	1.68328e-06	0.000312239	RAB2A
rs685985	8	61564964	8:61564964:A:T	Esophagus_Muscularis	ENSG00000104388	A	8.51966e-08	0.000335986	RAB2A
rs685985	8	61564964	8:61564964:A:T	Heart_Left_Ventricle	ENSG00000104388	A	8.77877e-06	0.000596884	RAB2A
rs685985	8	61564964	8:61564964:A:T	Nerve_Tibial	ENSG00000104388	A	3.85696e-06	0.000599097	RAB2A
rs685985	8	61564964	8:61564964:A:T	Cells_Transformed_fibroblasts	ENSG00000104388	A	9.7449e-12	0.00020866	RAB2A
rs685985	8	61564964	8:61564964:A:T	Skin_Sun_Exposed_Lower_leg	ENSG00000104388	A	3.36554e-06	0.00028813	RAB2A
rs11826521	11	118610549	11:118610549:G:T	Brain_Cerebellum	ENSG00000019144	T	6.94537e-08	1.11889e-10	PHLDB1
rs11826521	11	118610549	11:118610549:G:T	Colon_Transverse	ENSG00000118094	T	4.19409e-07	6.87864e-09	TREH
rs11826521	11	118610549	11:118610549:G:T	Esophagus_Mucosa	ENSG00000118094	T	1.91819e-06	3.39012e-08	TREH
rs11826521	11	118610549	11:118610549:G:T	Liver	ENSG00000118094	T	7.3622e-11	7.45003e-14	TREH
rs11826521	11	118610549	11:118610549:G:T	Lung	ENSG00000110367	T	1.29451e-06	0.000108972	DDX6
rs11826521	11	118610549	11:118610549:G:T	Nerve_Tibial	ENSG00000110367	T	4.93924e-09	3.73015e-06	DDX6
rs11826521	11	118610549	11:118610549:G:T	Nerve_Tibial	ENSG00000118094	T	1.6136e-05	0.000311757	TREH
rs11826521	11	118610549	11:118610549:G:T	Pancreas	ENSG00000118094	T	1.15388e-11	5.00348e-16	TREH
rs11826521	11	118610549	11:118610549:G:T	Stomach	ENSG00000118094	T	2.07477e-15	1.6676e-18	TREH
rs11826521	11	118610549	11:118610549:G:T	Esophagus_Mucosa	ENSG00000118094	T	1.80159e-06	0.000312239	TREH
rs11826521	11	118610549	11:118610549:G:T	Liver	ENSG00000118094	T	7.88297e-08	0.00186639	TREH
rs11826521	11	118610549	11:118610549:G:T	Pancreas	ENSG00000118094	T	1.95303e-08	0.00061307	TREH
rs11826521	11	118610549	11:118610549:G:T	Stomach	ENSG00000118094	T	2.43565e-09	0.000924705	TREH
rs10892280	11	118611817	11:118611817:C:T	Brain_Cerebellum	ENSG00000019144	T	6.94537e-08	1.11889e-10	PHLDB1
rs10892280	11	118611817	11:118611817:C:T	Colon_Transverse	ENSG00000118094	T	4.19409e-07	6.87864e-09	TREH
rs10892280	11	118611817	11:118611817:C:T	Esophagus_Mucosa	ENSG00000118094	T	1.91819e-06	3.39012e-08	TREH
rs10892280	11	118611817	11:118611817:C:T	Liver	ENSG00000118094	T	7.3622e-11	7.45003e-14	TREH
rs10892280	11	118611817	11:118611817:C:T	Lung	ENSG00000110367	T	1.29451e-06	0.000108972	DDX6
rs10892280	11	118611817	11:118611817:C:T	Nerve_Tibial	ENSG00000110367	T	4.93924e-09	3.73015e-06	DDX6
rs10892280	11	118611817	11:118611817:C:T	Nerve_Tibial	ENSG00000118094	T	1.6136e-05	0.000311757	TREH
rs10892280	11	118611817	11:118611817:C:T	Pancreas	ENSG00000118094	T	1.15388e-11	5.00348e-16	TREH
rs10892280	11	118611817	11:118611817:C:T	Stomach	ENSG00000118094	T	2.07477e-15	1.6676e-18	TREH
rs10892280	11	118611817	11:118611817:C:T	Esophagus_Mucosa	ENSG00000118094	T	2.0269e-06	0.000312239	TREH
rs10892280	11	118611817	11:118611817:C:T	Liver	ENSG00000118094	T	7.91527e-08	0.00186639	TREH
rs10892280	11	118611817	11:118611817:C:T	Pancreas	ENSG00000118094	T	1.90511e-08	0.00061307	TREH
rs10892280	11	118611817	11:118611817:C:T	Stomach	ENSG00000118094	T	2.10632e-09	0.000924705	TREH
rs11217020	11	118639353	11:118639353:A:G	Brain_Cerebellum	ENSG00000019144	A	9.51194e-09	1.11889e-10	PHLDB1
rs11217020	11	118639353	11:118639353:A:G	Colon_Transverse	ENSG00000118094	A	3.4518e-06	6.87864e-09	TREH
rs11217020	11	118639353	11:118639353:A:G	Esophagus_Mucosa	ENSG00000118094	A	1.22902e-05	3.39012e-08	TREH
rs11217020	11	118639353	11:118639353:A:G	Liver	ENSG00000118094	A	1.38893e-11	7.45003e-14	TREH
rs11217020	11	118639353	11:118639353:A:G	Lung	ENSG00000110367	A	1.02775e-06	0.000108972	DDX6
rs11217020	11	118639353	11:118639353:A:G	Nerve_Tibial	ENSG00000110367	A	2.61089e-09	3.73015e-06	DDX6
rs11217020	11	118639353	11:118639353:A:G	Nerve_Tibial	ENSG00000118094	A	4.29626e-05	0.000311757	TREH
rs11217020	11	118639353	11:118639353:A:G	Pancreas	ENSG00000118094	A	1.39021e-11	5.00348e-16	TREH
rs11217020	11	118639353	11:118639353:A:G	Stomach	ENSG00000118094	A	2.82951e-14	1.6676e-18	TREH
rs11217020	11	118639353	11:118639353:A:G	Esophagus_Mucosa	ENSG00000118094	A	3.66006e-06	0.000312239	TREH
rs11217020	11	118639353	11:118639353:A:G	Liver	ENSG00000118094	A	3.13072e-07	0.00186639	TREH
rs11217020	11	118639353	11:118639353:A:G	Pancreas	ENSG00000118094	A	1.0944e-08	0.00061307	TREH
rs11217020	11	118639353	11:118639353:A:G	Stomach	ENSG00000118094	A	2.46836e-10	0.000924705	TREH
rs10892286	11	118642085	11:118642085:A:C	Brain_Cerebellum	ENSG00000019144	C	8.27616e-08	1.11889e-10	PHLDB1
rs10892286	11	118642085	11:118642085:A:C	Colon_Transverse	ENSG00000118094	C	2.65894e-06	6.87864e-09	TREH
rs10892286	11	118642085	11:118642085:A:C	Esophagus_Mucosa	ENSG00000118094	C	7.50341e-06	3.39012e-08	TREH
rs10892286	11	118642085	11:118642085:A:C	Liver	ENSG00000118094	C	7.3622e-11	7.45003e-14	TREH
rs10892286	11	118642085	11:118642085:A:C	Lung	ENSG00000110367	C	8.34614e-07	0.000108972	DDX6
rs10892286	11	118642085	11:118642085:A:C	Nerve_Tibial	ENSG00000110367	C	5.0055e-09	3.73015e-06	DDX6
rs10892286	11	118642085	11:118642085:A:C	Nerve_Tibial	ENSG00000118094	C	5.47767e-05	0.000311757	TREH
rs10892286	11	118642085	11:118642085:A:C	Pancreas	ENSG00000118094	C	1.39021e-11	5.00348e-16	TREH
rs10892286	11	118642085	11:118642085:A:C	Stomach	ENSG00000118094	C	1.65098e-14	1.6676e-18	TREH
rs10892286	11	118642085	11:118642085:A:C	Esophagus_Mucosa	ENSG00000118094	C	4.82166e-06	0.000312239	TREH
rs10892286	11	118642085	11:118642085:A:C	Liver	ENSG00000118094	C	7.91527e-08	0.00186639	TREH
rs10892286	11	118642085	11:118642085:A:C	Pancreas	ENSG00000118094	C	1.0944e-08	0.00061307	TREH
rs10892286	11	118642085	11:118642085:A:C	Stomach	ENSG00000118094	C	7.07329e-10	0.000924705	TREH
rs10892288	11	118644694	11:118644694:A:G	Brain_Cerebellum	ENSG00000019144	G	6.94537e-08	1.11889e-10	PHLDB1
rs10892288	11	118644694	11:118644694:A:G	Colon_Transverse	ENSG00000118094	G	3.32903e-06	6.87864e-09	TREH
rs10892288	11	118644694	11:118644694:A:G	Esophagus_Mucosa	ENSG00000118094	G	8.85182e-06	3.39012e-08	TREH
rs10892288	11	118644694	11:118644694:A:G	Liver	ENSG00000118094	G	3.78926e-11	7.45003e-14	TREH
rs10892288	11	118644694	11:118644694:A:G	Lung	ENSG00000110367	G	1.16802e-06	0.000108972	DDX6
rs10892288	11	118644694	11:118644694:A:G	Nerve_Tibial	ENSG00000110367	G	4.74745e-09	3.73015e-06	DDX6
rs10892288	11	118644694	11:118644694:A:G	Nerve_Tibial	ENSG00000118094	G	4.63282e-05	0.000311757	TREH
rs10892288	11	118644694	11:118644694:A:G	Pancreas	ENSG00000118094	G	1.39021e-11	5.00348e-16	TREH
rs10892288	11	118644694	11:118644694:A:G	Stomach	ENSG00000118094	G	1.24875e-14	1.6676e-18	TREH
rs10892288	11	118644694	11:118644694:A:G	Esophagus_Mucosa	ENSG00000118094	G	4.82644e-06	0.000312239	TREH
rs10892288	11	118644694	11:118644694:A:G	Liver	ENSG00000118094	G	7.91527e-08	0.00186639	TREH
rs10892288	11	118644694	11:118644694:A:G	Pancreas	ENSG00000118094	G	1.0944e-08	0.00061307	TREH
rs10892288	11	118644694	11:118644694:A:G	Stomach	ENSG00000118094	G	7.10757e-10	0.000924705	TREH
rs10892292	11	118655340	11:118655340:C:G	Brain_Cerebellum	ENSG00000019144	C	1.40851e-08	1.11889e-10	PHLDB1
rs10892292	11	118655340	11:118655340:C:G	Colon_Transverse	ENSG00000118094	C	5.4132e-06	6.87864e-09	TREH
rs10892292	11	118655340	11:118655340:C:G	Esophagus_Mucosa	ENSG00000118094	C	7.27158e-06	3.39012e-08	TREH
rs10892292	11	118655340	11:118655340:C:G	Liver	ENSG00000118094	C	4.23275e-11	7.45003e-14	TREH
rs10892292	11	118655340	11:118655340:C:G	Lung	ENSG00000110367	C	1.54981e-06	0.000108972	DDX6
rs10892292	11	118655340	11:118655340:C:G	Nerve_Tibial	ENSG00000110367	C	5.23855e-09	3.73015e-06	DDX6
rs10892292	11	118655340	11:118655340:C:G	Nerve_Tibial	ENSG00000118094	C	3.20529e-05	0.000311757	TREH
rs10892292	11	118655340	11:118655340:C:G	Pancreas	ENSG00000118094	C	1.39021e-11	5.00348e-16	TREH
rs10892292	11	118655340	11:118655340:C:G	Stomach	ENSG00000118094	C	1.88986e-14	1.6676e-18	TREH
rs10892292	11	118655340	11:118655340:C:G	Esophagus_Mucosa	ENSG00000118094	C	5.0124e-06	0.000312239	TREH
rs10892292	11	118655340	11:118655340:C:G	Liver	ENSG00000118094	C	4.37038e-08	0.00186639	TREH
rs10892292	11	118655340	11:118655340:C:G	Pancreas	ENSG00000118094	C	1.0944e-08	0.00061307	TREH
rs10892292	11	118655340	11:118655340:C:G	Stomach	ENSG00000118094	C	6.52964e-10	0.000924705	TREH
rs874621	11	118655645	11:118655645:A:G	Brain_Cerebellum	ENSG00000019144	A	6.94537e-08	1.11889e-10	PHLDB1
rs874621	11	118655645	11:118655645:A:G	Colon_Transverse	ENSG00000118094	A	2.65894e-06	6.87864e-09	TREH
rs874621	11	118655645	11:118655645:A:G	Esophagus_Mucosa	ENSG00000118094	A	6.75734e-06	3.39012e-08	TREH
rs874621	11	118655645	11:118655645:A:G	Liver	ENSG00000118094	A	7.3622e-11	7.45003e-14	TREH
rs874621	11	118655645	11:118655645:A:G	Lung	ENSG00000110367	A	1.0895e-06	0.000108972	DDX6
rs874621	11	118655645	11:118655645:A:G	Nerve_Tibial	ENSG00000110367	A	4.74745e-09	3.73015e-06	DDX6
rs874621	11	118655645	11:118655645:A:G	Nerve_Tibial	ENSG00000118094	A	4.63282e-05	0.000311757	TREH
rs874621	11	118655645	11:118655645:A:G	Pancreas	ENSG00000118094	A	1.39021e-11	5.00348e-16	TREH
rs874621	11	118655645	11:118655645:A:G	Stomach	ENSG00000118094	A	7.88293e-15	1.6676e-18	TREH
rs874621	11	118655645	11:118655645:A:G	Esophagus_Mucosa	ENSG00000118094	A	5.0718e-06	0.000312239	TREH
rs874621	11	118655645	11:118655645:A:G	Liver	ENSG00000118094	A	4.25463e-08	0.00186639	TREH
rs874621	11	118655645	11:118655645:A:G	Pancreas	ENSG00000118094	A	1.0944e-08	0.00061307	TREH
rs874621	11	118655645	11:118655645:A:G	Stomach	ENSG00000118094	A	6.80793e-10	0.000924705	TREH
rs2651804	11	2348619	11:2348619:C:T	Adipose_Subcutaneous	ENSG00000110665	C	2.23471e-11	5.32408e-09	C11orf21
rs2651804	11	2348619	11:2348619:C:T	Adipose_Visceral_Omentum	ENSG00000110665	C	9.08572e-06	0.00449923	C11orf21
rs2651804	11	2348619	11:2348619:C:T	Whole_Blood	ENSG00000110665	C	5.19835e-10	1.48517e-21	C11orf21
rs2651804	11	2348619	11:2348619:C:T	Artery_Aorta	ENSG00000110665	C	1.15895e-06	0.00287304	C11orf21
rs2651804	11	2348619	11:2348619:C:T	Esophagus_Gastroesophageal_Junction	ENSG00000110665	C	1.82337e-06	8.69173e-05	C11orf21
rs2651804	11	2348619	11:2348619:C:T	Esophagus_Mucosa	ENSG00000110665	C	2.60389e-10	3.39282e-10	C11orf21
rs2651804	11	2348619	11:2348619:C:T	Esophagus_Muscularis	ENSG00000110665	C	7.33778e-11	1.16382e-10	C11orf21
rs2651804	11	2348619	11:2348619:C:T	Heart_Left_Ventricle	ENSG00000110665	C	1.10703e-08	2.83886e-06	C11orf21
rs2651804	11	2348619	11:2348619:C:T	Lung	ENSG00000110665	C	3.33181e-06	2.51822e-07	C11orf21
rs2651804	11	2348619	11:2348619:C:T	Skin_Not_Sun_Exposed_Suprapubic	ENSG00000110665	C	1.74494e-05	2.1281e-07	C11orf21
rs2651804	11	2348619	11:2348619:C:T	Skin_Sun_Exposed_Lower_leg	ENSG00000110665	C	1.89555e-06	5.7697e-07	C11orf21
rs2651804	11	2348619	11:2348619:C:T	Whole_Blood	ENSG00000110665	C	1.65695e-08	0.000333874	C11orf21
rs2651804	11	2348619	11:2348619:C:T	Esophagus_Mucosa	ENSG00000110665	C	6.00461e-08	0.000312239	C11orf21
rs2651804	11	2348619	11:2348619:C:T	Esophagus_Muscularis	ENSG00000110665	C	3.69324e-06	0.000623576	C11orf21
rs2651804	11	2348619	11:2348619:C:T	Whole_Blood	ENSG00000110651	C	3.75527e-27	0	CD81
rs2651804	11	2348619	11:2348619:C:T	Whole_Blood	ENSG00000064201	C	2.74715e-26	0	TSPAN32
rs2651804	11	2348619	11:2348619:C:T	Whole_Blood	ENSG00000183734	C	2.36866e-07	0	ASCL2
rs702966	11	611919	11:611919:C:G	Adipose_Subcutaneous	ENSG00000174775	G	4.85369e-05	1.94416e-08	HRAS
rs702966	11	611919	11:611919:C:G	Adipose_Subcutaneous	ENSG00000177042	G	2.18872e-13	3.68617e-49	TMEM80
rs702966	11	611919	11:611919:C:G	Adipose_Visceral_Omentum	ENSG00000174775	G	1.50971e-05	2.4566e-05	HRAS
rs702966	11	611919	11:611919:C:G	Adipose_Visceral_Omentum	ENSG00000177042	G	4.44245e-14	3.53157e-31	TMEM80
rs702966	11	611919	11:611919:C:G	Adrenal_Gland	ENSG00000177042	G	1.60896e-06	1.04662e-20	TMEM80
rs702966	11	611919	11:611919:C:G	Whole_Blood	ENSG00000177042	G	7.72768e-11	1.52151e-23	TMEM80
rs702966	11	611919	11:611919:C:G	Artery_Aorta	ENSG00000177042	G	1.7794e-09	6.35876e-32	TMEM80
rs702966	11	611919	11:611919:C:G	Artery_Tibial	ENSG00000174775	G	1.69229e-05	5.13561e-21	HRAS
rs702966	11	611919	11:611919:C:G	Artery_Tibial	ENSG00000177042	G	1.65281e-11	7.38166e-51	TMEM80
rs702966	11	611919	11:611919:C:G	Brain_Amygdala	ENSG00000177042	G	6.12622e-08	3.15032e-08	TMEM80
rs702966	11	611919	11:611919:C:G	Brain_Anterior_cingulate_cortex_BA24	ENSG00000177042	G	3.44942e-11	2.32337e-12	TMEM80
rs702966	11	611919	11:611919:C:G	Brain_Caudate_basal_ganglia	ENSG00000177042	G	5.62115e-11	4.5653e-12	TMEM80
rs702966	11	611919	11:611919:C:G	Brain_Cerebellar_Hemisphere	ENSG00000177042	G	5.84126e-07	2.36944e-15	TMEM80
rs702966	11	611919	11:611919:C:G	Brain_Cerebellum	ENSG00000070047	G	2.36819e-06	0.000589881	PHRF1
rs702966	11	611919	11:611919:C:G	Brain_Cerebellum	ENSG00000177042	G	4.98691e-07	1.62905e-18	TMEM80
rs702966	11	611919	11:611919:C:G	Brain_Cerebellum	ENSG00000177106	G	6.89884e-07	3.91727e-15	EPS8L2
rs702966	11	611919	11:611919:C:G	Brain_Cortex	ENSG00000177042	G	3.1421e-11	2.13205e-17	TMEM80
rs702966	11	611919	11:611919:C:G	Brain_Frontal_Cortex_BA9	ENSG00000177042	G	7.6125e-08	1.18696e-12	TMEM80
rs702966	11	611919	11:611919:C:G	Brain_Nucleus_accumbens_basal_ganglia	ENSG00000177042	G	9.47377e-09	8.9793e-16	TMEM80
rs702966	11	611919	11:611919:C:G	Brain_Putamen_basal_ganglia	ENSG00000177042	G	1.5538e-07	1.99279e-14	TMEM80
rs702966	11	611919	11:611919:C:G	Breast_Mammary_Tissue	ENSG00000177042	G	3.84128e-11	5.85599e-25	TMEM80
rs702966	11	611919	11:611919:C:G	Colon_Sigmoid	ENSG00000177042	G	3.27143e-12	4.57129e-28	TMEM80
rs702966	11	611919	11:611919:C:G	Esophagus_Gastroesophageal_Junction	ENSG00000174775	G	7.48687e-07	5.598e-09	HRAS
rs702966	11	611919	11:611919:C:G	Esophagus_Gastroesophageal_Junction	ENSG00000177042	G	1.98476e-06	3.38514e-28	TMEM80
rs702966	11	611919	11:611919:C:G	Esophagus_Mucosa	ENSG00000069696	G	5.33739e-12	9.54959e-10	DRD4
rs702966	11	611919	11:611919:C:G	Esophagus_Mucosa	ENSG00000070047	G	3.07479e-12	7.08956e-09	PHRF1
rs702966	11	611919	11:611919:C:G	Esophagus_Mucosa	ENSG00000174775	G	4.63912e-05	1.17657e-07	HRAS
rs702966	11	611919	11:611919:C:G	Esophagus_Mucosa	ENSG00000177042	G	2.72762e-08	1.09224e-10	TMEM80
rs702966	11	611919	11:611919:C:G	Esophagus_Muscularis	ENSG00000174775	G	7.71757e-06	3.51584e-17	HRAS
rs702966	11	611919	11:611919:C:G	Esophagus_Muscularis	ENSG00000177042	G	7.49329e-08	4.14835e-47	TMEM80
rs702966	11	611919	11:611919:C:G	Heart_Atrial_Appendage	ENSG00000177042	G	1.45602e-09	4.2657e-28	TMEM80
rs702966	11	611919	11:611919:C:G	Heart_Left_Ventricle	ENSG00000177042	G	9.43396e-11	1.78207e-37	TMEM80
rs702966	11	611919	11:611919:C:G	Lung	ENSG00000174775	G	3.19203e-10	1.86871e-14	HRAS
rs702966	11	611919	11:611919:C:G	Lung	ENSG00000177042	G	7.5844e-13	7.63678e-41	TMEM80
rs702966	11	611919	11:611919:C:G	Muscle_Skeletal	ENSG00000174775	G	5.72567e-07	4.91495e-06	HRAS
rs702966	11	611919	11:611919:C:G	Muscle_Skeletal	ENSG00000177042	G	3.42248e-17	3.48811e-49	TMEM80
rs702966	11	611919	11:611919:C:G	Muscle_Skeletal	ENSG00000185507	G	6.67517e-08	1.54844e-06	IRF7
rs702966	11	611919	11:611919:C:G	Nerve_Tibial	ENSG00000023191	G	2.25901e-05	7.64789e-13	RNH1
rs702966	11	611919	11:611919:C:G	Nerve_Tibial	ENSG00000069696	G	1.45016e-06	3.4675e-06	DRD4
rs702966	11	611919	11:611919:C:G	Nerve_Tibial	ENSG00000174775	G	2.20714e-06	3.95273e-14	HRAS
rs702966	11	611919	11:611919:C:G	Nerve_Tibial	ENSG00000177042	G	1.7309e-18	3.22126e-56	TMEM80
rs702966	11	611919	11:611919:C:G	Pancreas	ENSG00000177030	G	5.56717e-07	3.59341e-16	DEAF1
rs702966	11	611919	11:611919:C:G	Pancreas	ENSG00000177042	G	3.75692e-10	4.63105e-18	TMEM80
rs702966	11	611919	11:611919:C:G	Pancreas	ENSG00000185507	G	2.10555e-11	1.99336e-07	IRF7
rs702966	11	611919	11:611919:C:G	Prostate	ENSG00000069696	G	2.0861e-06	0.00167706	DRD4
rs702966	11	611919	11:611919:C:G	Prostate	ENSG00000177042	G	3.0474e-06	2.06565e-10	TMEM80
rs702966	11	611919	11:611919:C:G	Cells_Transformed_fibroblasts	ENSG00000177042	G	8.488e-10	1.82841e-33	TMEM80
rs702966	11	611919	11:611919:C:G	Skin_Not_Sun_Exposed_Suprapubic	ENSG00000069696	G	4.23442e-05	3.74312e-08	DRD4
rs702966	11	611919	11:611919:C:G	Skin_Not_Sun_Exposed_Suprapubic	ENSG00000070047	G	8.21731e-06	0.00014356	PHRF1
rs702966	11	611919	11:611919:C:G	Skin_Not_Sun_Exposed_Suprapubic	ENSG00000177042	G	1.37698e-10	8.07455e-32	TMEM80
rs702966	11	611919	11:611919:C:G	Skin_Sun_Exposed_Lower_leg	ENSG00000070047	G	2.46072e-05	0.000184102	PHRF1
rs702966	11	611919	11:611919:C:G	Skin_Sun_Exposed_Lower_leg	ENSG00000177042	G	1.47998e-13	8.00309e-48	TMEM80
rs702966	11	611919	11:611919:C:G	Testis	ENSG00000069696	G	3.89904e-08	5.70254e-06	DRD4
rs702966	11	611919	11:611919:C:G	Testis	ENSG00000177042	G	2.00715e-09	7.44947e-34	TMEM80
rs702966	11	611919	11:611919:C:G	Thyroid	ENSG00000069696	G	7.07909e-06	0.00584236	DRD4
rs702966	11	611919	11:611919:C:G	Thyroid	ENSG00000174775	G	7.19043e-06	3.66876e-15	HRAS
rs702966	11	611919	11:611919:C:G	Thyroid	ENSG00000177042	G	5.93419e-10	1.70937e-66	TMEM80
rs702966	11	611919	11:611919:C:G	Thyroid	ENSG00000185507	G	1.67855e-09	5.58159e-07	IRF7
rs702966	11	611919	11:611919:C:G	Adipose_Subcutaneous	ENSG00000174775	G	7.3533e-08	0.000270753	HRAS
rs702966	11	611919	11:611919:C:G	Adipose_Subcutaneous	ENSG00000177042	G	4.11643e-07	0.000270753	TMEM80
rs702966	11	611919	11:611919:C:G	Adipose_Visceral_Omentum	ENSG00000177042	G	9.63584e-09	0.000688039	TMEM80
rs702966	11	611919	11:611919:C:G	Whole_Blood	ENSG00000177042	G	6.86066e-10	0.000333874	TMEM80
rs702966	11	611919	11:611919:C:G	Artery_Aorta	ENSG00000177042	G	2.93413e-07	0.000407663	TMEM80
rs702966	11	611919	11:611919:C:G	Artery_Tibial	ENSG00000174775	G	3.9731e-06	0.000263002	HRAS
rs702966	11	611919	11:611919:C:G	Artery_Tibial	ENSG00000177042	G	6.10056e-08	0.000263002	TMEM80
rs702966	11	611919	11:611919:C:G	Brain_Caudate_basal_ganglia	ENSG00000177042	G	9.56134e-09	0.00139016	TMEM80
rs702966	11	611919	11:611919:C:G	Brain_Cerebellum	ENSG00000174915	G	7.47803e-07	0.000770552	PTDSS2
rs702966	11	611919	11:611919:C:G	Brain_Cerebellum	ENSG00000177042	G	1.77829e-06	0.000770552	TMEM80
rs702966	11	611919	11:611919:C:G	Brain_Cerebellum	ENSG00000177106	G	5.76587e-06	0.000770552	EPS8L2
rs702966	11	611919	11:611919:C:G	Brain_Cortex	ENSG00000177042	G	1.71021e-07	0.00129004	TMEM80
rs702966	11	611919	11:611919:C:G	Brain_Frontal_Cortex_BA9	ENSG00000177042	G	8.30425e-07	0.00175324	TMEM80
rs702966	11	611919	11:611919:C:G	Brain_Nucleus_accumbens_basal_ganglia	ENSG00000177042	G	5.1178e-09	0.00172362	TMEM80
rs702966	11	611919	11:611919:C:G	Brain_Putamen_basal_ganglia	ENSG00000177042	G	1.85271e-06	0.00221696	TMEM80
rs702966	11	611919	11:611919:C:G	Esophagus_Mucosa	ENSG00000069696	G	6.54971e-09	0.000312239	DRD4
rs702966	11	611919	11:611919:C:G	Esophagus_Mucosa	ENSG00000070047	G	9.13644e-07	0.000835494	PHRF1
rs702966	11	611919	11:611919:C:G	Esophagus_Mucosa	ENSG00000174775	G	1.34877e-05	0.000312239	HRAS
rs702966	11	611919	11:611919:C:G	Esophagus_Mucosa	ENSG00000177042	G	1.69199e-07	0.000312239	TMEM80
rs702966	11	611919	11:611919:C:G	Esophagus_Muscularis	ENSG00000174775	G	1.08954e-05	0.000335986	HRAS
rs702966	11	611919	11:611919:C:G	Esophagus_Muscularis	ENSG00000177042	G	3.81613e-06	0.000335986	TMEM80
rs702966	11	611919	11:611919:C:G	Heart_Left_Ventricle	ENSG00000177042	G	5.87414e-08	0.000596884	TMEM80
rs702966	11	611919	11:611919:C:G	Lung	ENSG00000174775	G	4.02039e-09	0.00038378	HRAS
rs702966	11	611919	11:611919:C:G	Lung	ENSG00000177042	G	1.03239e-07	0.00038378	TMEM80
rs702966	11	611919	11:611919:C:G	Muscle_Skeletal	ENSG00000174775	G	1.53932e-09	0.00030405	HRAS
rs702966	11	611919	11:611919:C:G	Muscle_Skeletal	ENSG00000177042	G	1.50305e-11	0.00030405	TMEM80
rs702966	11	611919	11:611919:C:G	Nerve_Tibial	ENSG00000174775	G	1.42658e-05	0.000222679	HRAS
rs702966	11	611919	11:611919:C:G	Nerve_Tibial	ENSG00000177042	G	5.71827e-09	0.000222679	TMEM80
rs702966	11	611919	11:611919:C:G	Pancreas	ENSG00000177042	G	3.79338e-08	0.00061307	TMEM80
rs702966	11	611919	11:611919:C:G	Pancreas	ENSG00000185507	G	1.48498e-09	0.00061307	IRF7
rs702966	11	611919	11:611919:C:G	Cells_Transformed_fibroblasts	ENSG00000177042	G	3.76699e-10	0.00020866	TMEM80
rs702966	11	611919	11:611919:C:G	Skin_Sun_Exposed_Lower_leg	ENSG00000177042	G	6.94914e-08	0.00028813	TMEM80
rs702966	11	611919	11:611919:C:G	Testis	ENSG00000177042	G	2.51532e-07	0.000378299	TMEM80
rs702966	11	611919	11:611919:C:G	Thyroid	ENSG00000177042	G	8.66707e-10	0.000224494	TMEM80
rs2740380	11	617537	11:617537:C:T	Adipose_Subcutaneous	ENSG00000177042	T	5.78828e-24	3.68617e-49	TMEM80
rs2740380	11	617537	11:617537:C:T	Adipose_Visceral_Omentum	ENSG00000177042	T	1.3366e-13	3.53157e-31	TMEM80
rs2740380	11	617537	11:617537:C:T	Adrenal_Gland	ENSG00000177042	T	6.83783e-11	1.04662e-20	TMEM80
rs2740380	11	617537	11:617537:C:T	Whole_Blood	ENSG00000177042	T	2.16897e-10	1.52151e-23	TMEM80
rs2740380	11	617537	11:617537:C:T	Artery_Aorta	ENSG00000174775	T	2.93375e-11	1.35637e-14	HRAS
rs2740380	11	617537	11:617537:C:T	Artery_Aorta	ENSG00000177042	T	8.57287e-15	6.35876e-32	TMEM80
rs2740380	11	617537	11:617537:C:T	Artery_Coronary	ENSG00000177042	T	2.95217e-07	1.74259e-15	TMEM80
rs2740380	11	617537	11:617537:C:T	Artery_Tibial	ENSG00000174775	T	3.86921e-08	5.13561e-21	HRAS
rs2740380	11	617537	11:617537:C:T	Artery_Tibial	ENSG00000177042	T	6.003e-15	7.38166e-51	TMEM80
rs2740380	11	617537	11:617537:C:T	Brain_Amygdala	ENSG00000177042	T	1.75677e-08	3.15032e-08	TMEM80
rs2740380	11	617537	11:617537:C:T	Brain_Anterior_cingulate_cortex_BA24	ENSG00000177042	T	4.8607e-09	2.32337e-12	TMEM80
rs2740380	11	617537	11:617537:C:T	Brain_Caudate_basal_ganglia	ENSG00000177042	T	8.67522e-11	4.5653e-12	TMEM80
rs2740380	11	617537	11:617537:C:T	Brain_Cerebellar_Hemisphere	ENSG00000177042	T	2.9475e-11	2.36944e-15	TMEM80
rs2740380	11	617537	11:617537:C:T	Brain_Cerebellum	ENSG00000177042	T	1.40292e-12	1.62905e-18	TMEM80
rs2740380	11	617537	11:617537:C:T	Brain_Cerebellum	ENSG00000177106	T	1.51857e-07	3.91727e-15	EPS8L2
rs2740380	11	617537	11:617537:C:T	Brain_Cortex	ENSG00000177042	T	2.02417e-11	2.13205e-17	TMEM80
rs2740380	11	617537	11:617537:C:T	Brain_Frontal_Cortex_BA9	ENSG00000177042	T	3.99037e-09	1.18696e-12	TMEM80
rs2740380	11	617537	11:617537:C:T	Brain_Hypothalamus	ENSG00000177042	T	6.77968e-07	2.40516e-09	TMEM80
rs2740380	11	617537	11:617537:C:T	Brain_Nucleus_accumbens_basal_ganglia	ENSG00000177042	T	4.94994e-06	8.9793e-16	TMEM80
rs2740380	11	617537	11:617537:C:T	Brain_Putamen_basal_ganglia	ENSG00000177042	T	2.24604e-07	1.99279e-14	TMEM80
rs2740380	11	617537	11:617537:C:T	Brain_Spinal_cord_cervical_c-1	ENSG00000177042	T	1.44593e-09	4.99521e-08	TMEM80
rs2740380	11	617537	11:617537:C:T	Breast_Mammary_Tissue	ENSG00000177042	T	1.44004e-11	5.85599e-25	TMEM80
rs2740380	11	617537	11:617537:C:T	Colon_Sigmoid	ENSG00000177042	T	2.97082e-16	4.57129e-28	TMEM80
rs2740380	11	617537	11:617537:C:T	Esophagus_Gastroesophageal_Junction	ENSG00000177042	T	1.45214e-09	3.38514e-28	TMEM80
rs2740380	11	617537	11:617537:C:T	Esophagus_Mucosa	ENSG00000069696	T	1.64874e-07	9.54959e-10	DRD4
rs2740380	11	617537	11:617537:C:T	Esophagus_Mucosa	ENSG00000070047	T	2.1965e-06	7.08956e-09	PHRF1
rs2740380	11	617537	11:617537:C:T	Esophagus_Mucosa	ENSG00000177042	T	1.1969e-07	1.09224e-10	TMEM80
rs2740380	11	617537	11:617537:C:T	Esophagus_Muscularis	ENSG00000174775	T	2.04738e-09	3.51584e-17	HRAS
rs2740380	11	617537	11:617537:C:T	Esophagus_Muscularis	ENSG00000177042	T	5.42631e-16	4.14835e-47	TMEM80
rs2740380	11	617537	11:617537:C:T	Heart_Atrial_Appendage	ENSG00000177042	T	3.99932e-10	4.2657e-28	TMEM80
rs2740380	11	617537	11:617537:C:T	Heart_Left_Ventricle	ENSG00000177042	T	4.28523e-15	1.78207e-37	TMEM80
rs2740380	11	617537	11:617537:C:T	Lung	ENSG00000174775	T	8.67355e-09	1.86871e-14	HRAS
rs2740380	11	617537	11:617537:C:T	Lung	ENSG00000177042	T	4.17268e-17	7.63678e-41	TMEM80
rs2740380	11	617537	11:617537:C:T	Muscle_Skeletal	ENSG00000174775	T	2.98342e-06	4.91495e-06	HRAS
rs2740380	11	617537	11:617537:C:T	Muscle_Skeletal	ENSG00000177042	T	1.23201e-25	3.48811e-49	TMEM80
rs2740380	11	617537	11:617537:C:T	Nerve_Tibial	ENSG00000161328	T	3.47368e-05	3.06247e-24	LRRC56
rs2740380	11	617537	11:617537:C:T	Nerve_Tibial	ENSG00000174775	T	1.3016e-06	3.95273e-14	HRAS
rs2740380	11	617537	11:617537:C:T	Nerve_Tibial	ENSG00000177042	T	5.80887e-21	3.22126e-56	TMEM80
rs2740380	11	617537	11:617537:C:T	Ovary	ENSG00000177042	T	4.21635e-07	4.77758e-09	TMEM80
rs2740380	11	617537	11:617537:C:T	Pancreas	ENSG00000177042	T	8.20099e-09	4.63105e-18	TMEM80
rs2740380	11	617537	11:617537:C:T	Cells_Transformed_fibroblasts	ENSG00000177042	T	1.86295e-11	1.82841e-33	TMEM80
rs2740380	11	617537	11:617537:C:T	Skin_Not_Sun_Exposed_Suprapubic	ENSG00000177042	T	1.47665e-14	8.07455e-32	TMEM80
rs2740380	11	617537	11:617537:C:T	Skin_Sun_Exposed_Lower_leg	ENSG00000177042	T	6.7672e-19	8.00309e-48	TMEM80
rs2740380	11	617537	11:617537:C:T	Spleen	ENSG00000177042	T	3.99399e-07	8.45352e-21	TMEM80
rs2740380	11	617537	11:617537:C:T	Testis	ENSG00000174775	T	4.65827e-06	3.82075e-19	HRAS
rs2740380	11	617537	11:617537:C:T	Testis	ENSG00000177042	T	7.55455e-14	7.44947e-34	TMEM80
rs2740380	11	617537	11:617537:C:T	Thyroid	ENSG00000177042	T	4.57332e-17	1.70937e-66	TMEM80
rs2740380	11	617537	11:617537:C:T	Thyroid	ENSG00000185507	T	4.77988e-05	5.58159e-07	IRF7
rs2740380	11	617537	11:617537:C:T	Adipose_Subcutaneous	ENSG00000177042	T	7.00089e-16	0.000270753	TMEM80
rs2740380	11	617537	11:617537:C:T	Adipose_Visceral_Omentum	ENSG00000177042	T	1.12854e-07	0.000688039	TMEM80
rs2740380	11	617537	11:617537:C:T	Whole_Blood	ENSG00000177042	T	2.2531e-10	0.000333874	TMEM80
rs2740380	11	617537	11:617537:C:T	Artery_Aorta	ENSG00000177042	T	2.43567e-08	0.000407663	TMEM80
rs2740380	11	617537	11:617537:C:T	Artery_Tibial	ENSG00000174775	T	4.49539e-11	0.000263002	HRAS
rs2740380	11	617537	11:617537:C:T	Artery_Tibial	ENSG00000177042	T	7.92183e-13	0.000263002	TMEM80
rs2740380	11	617537	11:617537:C:T	Brain_Caudate_basal_ganglia	ENSG00000177042	T	1.7368e-07	0.00139016	TMEM80
rs2740380	11	617537	11:617537:C:T	Brain_Cerebellum	ENSG00000177042	T	8.58443e-10	0.000770552	TMEM80
rs2740380	11	617537	11:617537:C:T	Brain_Cerebellum	ENSG00000177106	T	1.78357e-06	0.000770552	EPS8L2
rs2740380	11	617537	11:617537:C:T	Brain_Cortex	ENSG00000177042	T	2.26653e-07	0.00129004	TMEM80
rs2740380	11	617537	11:617537:C:T	Brain_Frontal_Cortex_BA9	ENSG00000177042	T	6.82868e-09	0.00175324	TMEM80
rs2740380	11	617537	11:617537:C:T	Brain_Hypothalamus	ENSG00000177042	T	7.62768e-07	0.00323346	TMEM80
rs2740380	11	617537	11:617537:C:T	Colon_Sigmoid	ENSG00000177042	T	1.30294e-07	0.00110411	TMEM80
rs2740380	11	617537	11:617537:C:T	Esophagus_Mucosa	ENSG00000069696	T	6.86079e-06	0.000312239	DRD4
rs2740380	11	617537	11:617537:C:T	Esophagus_Mucosa	ENSG00000177042	T	8.57489e-07	0.000312239	TMEM80
rs2740380	11	617537	11:617537:C:T	Esophagus_Mucosa	ENSG00000185522	T	7.29336e-06	0.011565	C11orf35
rs2740380	11	617537	11:617537:C:T	Esophagus_Muscularis	ENSG00000174775	T	3.22083e-08	0.000335986	HRAS
rs2740380	11	617537	11:617537:C:T	Esophagus_Muscularis	ENSG00000177042	T	5.87841e-11	0.000335986	TMEM80
rs2740380	11	617537	11:617537:C:T	Heart_Left_Ventricle	ENSG00000177042	T	6.48914e-11	0.000596884	TMEM80
rs2740380	11	617537	11:617537:C:T	Lung	ENSG00000174775	T	2.46242e-06	0.00038378	HRAS
rs2740380	11	617537	11:617537:C:T	Lung	ENSG00000177042	T	1.29636e-11	0.00038378	TMEM80
rs2740380	11	617537	11:617537:C:T	Muscle_Skeletal	ENSG00000174775	T	2.92691e-08	0.00030405	HRAS
rs2740380	11	617537	11:617537:C:T	Muscle_Skeletal	ENSG00000177042	T	8.39148e-17	0.00030405	TMEM80
rs2740380	11	617537	11:617537:C:T	Nerve_Tibial	ENSG00000177042	T	1.01912e-11	0.000222679	TMEM80
rs2740380	11	617537	11:617537:C:T	Pancreas	ENSG00000177042	T	1.95725e-08	0.00061307	TMEM80
rs2740380	11	617537	11:617537:C:T	Cells_Transformed_fibroblasts	ENSG00000177042	T	4.69799e-11	0.00020866	TMEM80
rs2740380	11	617537	11:617537:C:T	Skin_Not_Sun_Exposed_Suprapubic	ENSG00000177042	T	3.98122e-07	0.000506735	TMEM80
rs2740380	11	617537	11:617537:C:T	Skin_Sun_Exposed_Lower_leg	ENSG00000177042	T	3.34845e-12	0.00028813	TMEM80
rs2740380	11	617537	11:617537:C:T	Spleen	ENSG00000177042	T	3.04167e-06	0.00116432	TMEM80
rs2740380	11	617537	11:617537:C:T	Testis	ENSG00000177042	T	1.54088e-10	0.000378299	TMEM80
rs2740380	11	617537	11:617537:C:T	Thyroid	ENSG00000177042	T	3.74853e-11	0.000224494	TMEM80
rs6598008	11	618172	11:618172:A:G	Adipose_Subcutaneous	ENSG00000177042	G	3.12638e-23	3.68617e-49	TMEM80
rs6598008	11	618172	11:618172:A:G	Adipose_Visceral_Omentum	ENSG00000177042	G	5.69175e-14	3.53157e-31	TMEM80
rs6598008	11	618172	11:618172:A:G	Adrenal_Gland	ENSG00000177042	G	4.87211e-11	1.04662e-20	TMEM80
rs6598008	11	618172	11:618172:A:G	Whole_Blood	ENSG00000177042	G	1.77421e-10	1.52151e-23	TMEM80
rs6598008	11	618172	11:618172:A:G	Artery_Aorta	ENSG00000174775	G	2.9295e-11	1.35637e-14	HRAS
rs6598008	11	618172	11:618172:A:G	Artery_Aorta	ENSG00000177042	G	9.67826e-15	6.35876e-32	TMEM80
rs6598008	11	618172	11:618172:A:G	Artery_Coronary	ENSG00000177042	G	1.25988e-07	1.74259e-15	TMEM80
rs6598008	11	618172	11:618172:A:G	Artery_Tibial	ENSG00000174775	G	8.44772e-08	5.13561e-21	HRAS
rs6598008	11	618172	11:618172:A:G	Artery_Tibial	ENSG00000177042	G	4.45264e-15	7.38166e-51	TMEM80
rs6598008	11	618172	11:618172:A:G	Brain_Amygdala	ENSG00000177042	G	1.75677e-08	3.15032e-08	TMEM80
rs6598008	11	618172	11:618172:A:G	Brain_Anterior_cingulate_cortex_BA24	ENSG00000177042	G	4.8607e-09	2.32337e-12	TMEM80
rs6598008	11	618172	11:618172:A:G	Brain_Caudate_basal_ganglia	ENSG00000177042	G	7.22295e-11	4.5653e-12	TMEM80
rs6598008	11	618172	11:618172:A:G	Brain_Cerebellar_Hemisphere	ENSG00000177042	G	8.5068e-11	2.36944e-15	TMEM80
rs6598008	11	618172	11:618172:A:G	Brain_Cerebellum	ENSG00000177042	G	1.88096e-12	1.62905e-18	TMEM80
rs6598008	11	618172	11:618172:A:G	Brain_Cerebellum	ENSG00000177106	G	4.07055e-07	3.91727e-15	EPS8L2
rs6598008	11	618172	11:618172:A:G	Brain_Cortex	ENSG00000177042	G	7.35703e-12	2.13205e-17	TMEM80
rs6598008	11	618172	11:618172:A:G	Brain_Frontal_Cortex_BA9	ENSG00000177042	G	1.39209e-08	1.18696e-12	TMEM80
rs6598008	11	618172	11:618172:A:G	Brain_Hypothalamus	ENSG00000177042	G	1.38912e-06	2.40516e-09	TMEM80
rs6598008	11	618172	11:618172:A:G	Brain_Nucleus_accumbens_basal_ganglia	ENSG00000177042	G	4.37746e-06	8.9793e-16	TMEM80
rs6598008	11	618172	11:618172:A:G	Brain_Putamen_basal_ganglia	ENSG00000177042	G	2.84935e-07	1.99279e-14	TMEM80
rs6598008	11	618172	11:618172:A:G	Brain_Spinal_cord_cervical_c-1	ENSG00000177042	G	1.44593e-09	4.99521e-08	TMEM80
rs6598008	11	618172	11:618172:A:G	Breast_Mammary_Tissue	ENSG00000177042	G	2.92884e-11	5.85599e-25	TMEM80
rs6598008	11	618172	11:618172:A:G	Colon_Sigmoid	ENSG00000177042	G	1.81425e-16	4.57129e-28	TMEM80
rs6598008	11	618172	11:618172:A:G	Esophagus_Gastroesophageal_Junction	ENSG00000177042	G	5.19407e-10	3.38514e-28	TMEM80
rs6598008	11	618172	11:618172:A:G	Esophagus_Mucosa	ENSG00000069696	G	2.32589e-07	9.54959e-10	DRD4
rs6598008	11	618172	11:618172:A:G	Esophagus_Mucosa	ENSG00000070047	G	1.16372e-06	7.08956e-09	PHRF1
rs6598008	11	618172	11:618172:A:G	Esophagus_Mucosa	ENSG00000177042	G	5.01154e-07	1.09224e-10	TMEM80
rs6598008	11	618172	11:618172:A:G	Esophagus_Muscularis	ENSG00000174775	G	5.67292e-09	3.51584e-17	HRAS
rs6598008	11	618172	11:618172:A:G	Esophagus_Muscularis	ENSG00000177042	G	4.5587e-16	4.14835e-47	TMEM80
rs6598008	11	618172	11:618172:A:G	Heart_Atrial_Appendage	ENSG00000177042	G	5.30715e-10	4.2657e-28	TMEM80
rs6598008	11	618172	11:618172:A:G	Heart_Left_Ventricle	ENSG00000177042	G	2.38498e-15	1.78207e-37	TMEM80
rs6598008	11	618172	11:618172:A:G	Lung	ENSG00000174775	G	1.04698e-08	1.86871e-14	HRAS
rs6598008	11	618172	11:618172:A:G	Lung	ENSG00000177042	G	7.14462e-17	7.63678e-41	TMEM80
rs6598008	11	618172	11:618172:A:G	Muscle_Skeletal	ENSG00000174775	G	2.17972e-06	4.91495e-06	HRAS
rs6598008	11	618172	11:618172:A:G	Muscle_Skeletal	ENSG00000177042	G	2.64554e-25	3.48811e-49	TMEM80
rs6598008	11	618172	11:618172:A:G	Nerve_Tibial	ENSG00000161328	G	2.92761e-05	3.06247e-24	LRRC56
rs6598008	11	618172	11:618172:A:G	Nerve_Tibial	ENSG00000174775	G	1.1439e-06	3.95273e-14	HRAS
rs6598008	11	618172	11:618172:A:G	Nerve_Tibial	ENSG00000177042	G	2.5217e-21	3.22126e-56	TMEM80
rs6598008	11	618172	11:618172:A:G	Ovary	ENSG00000177042	G	4.21635e-07	4.77758e-09	TMEM80
rs6598008	11	618172	11:618172:A:G	Pancreas	ENSG00000177042	G	6.27659e-09	4.63105e-18	TMEM80
rs6598008	11	618172	11:618172:A:G	Cells_Transformed_fibroblasts	ENSG00000177042	G	7.09344e-11	1.82841e-33	TMEM80
rs6598008	11	618172	11:618172:A:G	Skin_Not_Sun_Exposed_Suprapubic	ENSG00000177042	G	1.57914e-14	8.07455e-32	TMEM80
rs6598008	11	618172	11:618172:A:G	Skin_Sun_Exposed_Lower_leg	ENSG00000177042	G	1.75612e-19	8.00309e-48	TMEM80
rs6598008	11	618172	11:618172:A:G	Spleen	ENSG00000177042	G	3.99399e-07	8.45352e-21	TMEM80
rs6598008	11	618172	11:618172:A:G	Testis	ENSG00000174775	G	4.73253e-06	3.82075e-19	HRAS
rs6598008	11	618172	11:618172:A:G	Testis	ENSG00000177042	G	5.99958e-13	7.44947e-34	TMEM80
rs6598008	11	618172	11:618172:A:G	Thyroid	ENSG00000177042	G	2.89511e-17	1.70937e-66	TMEM80
rs6598008	11	618172	11:618172:A:G	Thyroid	ENSG00000185507	G	3.38883e-05	5.58159e-07	IRF7
rs6598008	11	618172	11:618172:A:G	Adipose_Subcutaneous	ENSG00000177042	G	6.76955e-16	0.000270753	TMEM80
rs6598008	11	618172	11:618172:A:G	Adipose_Visceral_Omentum	ENSG00000177042	G	1.11373e-07	0.000688039	TMEM80
rs6598008	11	618172	11:618172:A:G	Whole_Blood	ENSG00000177042	G	2.4412e-10	0.000333874	TMEM80
rs6598008	11	618172	11:618172:A:G	Artery_Aorta	ENSG00000177042	G	2.03038e-08	0.000407663	TMEM80
rs6598008	11	618172	11:618172:A:G	Artery_Tibial	ENSG00000174775	G	5.64199e-11	0.000263002	HRAS
rs6598008	11	618172	11:618172:A:G	Artery_Tibial	ENSG00000177042	G	1.91126e-12	0.000263002	TMEM80
rs6598008	11	618172	11:618172:A:G	Brain_Caudate_basal_ganglia	ENSG00000177042	G	1.19053e-07	0.00139016	TMEM80
rs6598008	11	618172	11:618172:A:G	Brain_Cerebellum	ENSG00000177042	G	6.05369e-10	0.000770552	TMEM80
rs6598008	11	618172	11:618172:A:G	Brain_Cerebellum	ENSG00000177106	G	1.47073e-06	0.000770552	EPS8L2
rs6598008	11	618172	11:618172:A:G	Brain_Cortex	ENSG00000177042	G	1.55611e-07	0.00129004	TMEM80
rs6598008	11	618172	11:618172:A:G	Brain_Frontal_Cortex_BA9	ENSG00000177042	G	6.42991e-09	0.00175324	TMEM80
rs6598008	11	618172	11:618172:A:G	Brain_Hypothalamus	ENSG00000177042	G	7.60878e-07	0.00323346	TMEM80
rs6598008	11	618172	11:618172:A:G	Colon_Sigmoid	ENSG00000177042	G	1.2569e-07	0.00110411	TMEM80
rs6598008	11	618172	11:618172:A:G	Esophagus_Mucosa	ENSG00000069696	G	5.29592e-06	0.000312239	DRD4
rs6598008	11	618172	11:618172:A:G	Esophagus_Mucosa	ENSG00000177042	G	4.92268e-07	0.000312239	TMEM80
rs6598008	11	618172	11:618172:A:G	Esophagus_Mucosa	ENSG00000185522	G	1.12858e-05	0.011565	C11orf35
rs6598008	11	618172	11:618172:A:G	Esophagus_Muscularis	ENSG00000174775	G	2.31131e-08	0.000335986	HRAS
rs6598008	11	618172	11:618172:A:G	Esophagus_Muscularis	ENSG00000177042	G	6.36536e-11	0.000335986	TMEM80
rs6598008	11	618172	11:618172:A:G	Heart_Left_Ventricle	ENSG00000177042	G	6.6392e-11	0.000596884	TMEM80
rs6598008	11	618172	11:618172:A:G	Lung	ENSG00000174775	G	2.45857e-06	0.00038378	HRAS
rs6598008	11	618172	11:618172:A:G	Lung	ENSG00000177042	G	1.44364e-11	0.00038378	TMEM80
rs6598008	11	618172	11:618172:A:G	Muscle_Skeletal	ENSG00000174775	G	2.70186e-08	0.00030405	HRAS
rs6598008	11	618172	11:618172:A:G	Muscle_Skeletal	ENSG00000177042	G	9.71284e-17	0.00030405	TMEM80
rs6598008	11	618172	11:618172:A:G	Nerve_Tibial	ENSG00000177042	G	7.2818e-12	0.000222679	TMEM80
rs6598008	11	618172	11:618172:A:G	Pancreas	ENSG00000177042	G	1.81672e-08	0.00061307	TMEM80
rs6598008	11	618172	11:618172:A:G	Cells_Transformed_fibroblasts	ENSG00000177042	G	7.25218e-11	0.00020866	TMEM80
rs6598008	11	618172	11:618172:A:G	Skin_Not_Sun_Exposed_Suprapubic	ENSG00000177042	G	3.66655e-07	0.000506735	TMEM80
rs6598008	11	618172	11:618172:A:G	Skin_Sun_Exposed_Lower_leg	ENSG00000177042	G	3.01915e-12	0.00028813	TMEM80
rs6598008	11	618172	11:618172:A:G	Spleen	ENSG00000177042	G	3.1121e-06	0.00116432	TMEM80
rs6598008	11	618172	11:618172:A:G	Testis	ENSG00000177042	G	1.46478e-10	0.000378299	TMEM80
rs6598008	11	618172	11:618172:A:G	Thyroid	ENSG00000177042	G	3.8918e-11	0.000224494	TMEM80
rs6598008	11	618172	11:618172:A:G	Lymphoblastoid	ENSG00000023191	NA	6.88729e-07	NA	RNH1
rs2740375	11	618998	11:618998:A:G	Adipose_Subcutaneous	ENSG00000177042	A	2.19051e-23	3.68617e-49	TMEM80
rs2740375	11	618998	11:618998:A:G	Adipose_Visceral_Omentum	ENSG00000177042	A	2.19953e-14	3.53157e-31	TMEM80
rs2740375	11	618998	11:618998:A:G	Adrenal_Gland	ENSG00000177042	A	5.84005e-11	1.04662e-20	TMEM80
rs2740375	11	618998	11:618998:A:G	Whole_Blood	ENSG00000177042	A	7.54412e-10	1.52151e-23	TMEM80
rs2740375	11	618998	11:618998:A:G	Artery_Aorta	ENSG00000174775	A	2.82189e-12	1.35637e-14	HRAS
rs2740375	11	618998	11:618998:A:G	Artery_Aorta	ENSG00000177042	A	2.10733e-14	6.35876e-32	TMEM80
rs2740375	11	618998	11:618998:A:G	Artery_Coronary	ENSG00000177042	A	1.0017e-07	1.74259e-15	TMEM80
rs2740375	11	618998	11:618998:A:G	Artery_Tibial	ENSG00000174775	A	2.28109e-08	5.13561e-21	HRAS
rs2740375	11	618998	11:618998:A:G	Artery_Tibial	ENSG00000177042	A	6.08855e-16	7.38166e-51	TMEM80
rs2740375	11	618998	11:618998:A:G	Brain_Amygdala	ENSG00000177042	A	1.75677e-08	3.15032e-08	TMEM80
rs2740375	11	618998	11:618998:A:G	Brain_Anterior_cingulate_cortex_BA24	ENSG00000177042	A	4.8607e-09	2.32337e-12	TMEM80
rs2740375	11	618998	11:618998:A:G	Brain_Caudate_basal_ganglia	ENSG00000177042	A	7.22295e-11	4.5653e-12	TMEM80
rs2740375	11	618998	11:618998:A:G	Brain_Cerebellar_Hemisphere	ENSG00000177042	A	3.33644e-10	2.36944e-15	TMEM80
rs2740375	11	618998	11:618998:A:G	Brain_Cerebellum	ENSG00000177042	A	5.61142e-12	1.62905e-18	TMEM80
rs2740375	11	618998	11:618998:A:G	Brain_Cerebellum	ENSG00000177106	A	5.84418e-07	3.91727e-15	EPS8L2
rs2740375	11	618998	11:618998:A:G	Brain_Cortex	ENSG00000177042	A	7.35703e-12	2.13205e-17	TMEM80
rs2740375	11	618998	11:618998:A:G	Brain_Frontal_Cortex_BA9	ENSG00000177042	A	2.99798e-08	1.18696e-12	TMEM80
rs2740375	11	618998	11:618998:A:G	Brain_Hypothalamus	ENSG00000177042	A	1.38912e-06	2.40516e-09	TMEM80
rs2740375	11	618998	11:618998:A:G	Brain_Nucleus_accumbens_basal_ganglia	ENSG00000177042	A	4.37746e-06	8.9793e-16	TMEM80
rs2740375	11	618998	11:618998:A:G	Brain_Putamen_basal_ganglia	ENSG00000177042	A	2.84935e-07	1.99279e-14	TMEM80
rs2740375	11	618998	11:618998:A:G	Brain_Spinal_cord_cervical_c-1	ENSG00000177042	A	5.56075e-09	4.99521e-08	TMEM80
rs2740375	11	618998	11:618998:A:G	Breast_Mammary_Tissue	ENSG00000177042	A	9.05045e-12	5.85599e-25	TMEM80
rs2740375	11	618998	11:618998:A:G	Colon_Sigmoid	ENSG00000177042	A	3.85489e-16	4.57129e-28	TMEM80
rs2740375	11	618998	11:618998:A:G	Esophagus_Gastroesophageal_Junction	ENSG00000174775	A	2.68946e-05	5.598e-09	HRAS
rs2740375	11	618998	11:618998:A:G	Esophagus_Gastroesophageal_Junction	ENSG00000177042	A	6.8159e-10	3.38514e-28	TMEM80
rs2740375	11	618998	11:618998:A:G	Esophagus_Mucosa	ENSG00000069696	A	9.68844e-08	9.54959e-10	DRD4
rs2740375	11	618998	11:618998:A:G	Esophagus_Mucosa	ENSG00000070047	A	2.68101e-06	7.08956e-09	PHRF1
rs2740375	11	618998	11:618998:A:G	Esophagus_Mucosa	ENSG00000177042	A	5.72985e-07	1.09224e-10	TMEM80
rs2740375	11	618998	11:618998:A:G	Esophagus_Muscularis	ENSG00000174775	A	3.72907e-10	3.51584e-17	HRAS
rs2740375	11	618998	11:618998:A:G	Esophagus_Muscularis	ENSG00000177042	A	6.29453e-17	4.14835e-47	TMEM80
rs2740375	11	618998	11:618998:A:G	Heart_Atrial_Appendage	ENSG00000174775	A	2.94539e-05	2.38097e-07	HRAS
rs2740375	11	618998	11:618998:A:G	Heart_Atrial_Appendage	ENSG00000177042	A	4.32233e-10	4.2657e-28	TMEM80
rs2740375	11	618998	11:618998:A:G	Heart_Left_Ventricle	ENSG00000177042	A	6.62055e-15	1.78207e-37	TMEM80
rs2740375	11	618998	11:618998:A:G	Lung	ENSG00000174775	A	1.77138e-08	1.86871e-14	HRAS
rs2740375	11	618998	11:618998:A:G	Lung	ENSG00000177042	A	9.60983e-17	7.63678e-41	TMEM80
rs2740375	11	618998	11:618998:A:G	Muscle_Skeletal	ENSG00000174775	A	3.01461e-06	4.91495e-06	HRAS
rs2740375	11	618998	11:618998:A:G	Muscle_Skeletal	ENSG00000177042	A	4.5096e-26	3.48811e-49	TMEM80
rs2740375	11	618998	11:618998:A:G	Nerve_Tibial	ENSG00000069696	A	4.45332e-05	3.4675e-06	DRD4
rs2740375	11	618998	11:618998:A:G	Nerve_Tibial	ENSG00000161328	A	2.52086e-06	3.06247e-24	LRRC56
rs2740375	11	618998	11:618998:A:G	Nerve_Tibial	ENSG00000174775	A	3.03437e-07	3.95273e-14	HRAS
rs2740375	11	618998	11:618998:A:G	Nerve_Tibial	ENSG00000177042	A	2.96859e-21	3.22126e-56	TMEM80
rs2740375	11	618998	11:618998:A:G	Ovary	ENSG00000177042	A	5.15268e-07	4.77758e-09	TMEM80
rs2740375	11	618998	11:618998:A:G	Pancreas	ENSG00000177030	A	1.8693e-05	3.59341e-16	DEAF1
rs2740375	11	618998	11:618998:A:G	Pancreas	ENSG00000177042	A	4.22119e-09	4.63105e-18	TMEM80
rs2740375	11	618998	11:618998:A:G	Cells_Transformed_fibroblasts	ENSG00000177042	A	5.89858e-11	1.82841e-33	TMEM80
rs2740375	11	618998	11:618998:A:G	Skin_Not_Sun_Exposed_Suprapubic	ENSG00000023191	A	3.81538e-05	1.00097e-12	RNH1
rs2740375	11	618998	11:618998:A:G	Skin_Not_Sun_Exposed_Suprapubic	ENSG00000177042	A	2.59839e-15	8.07455e-32	TMEM80
rs2740375	11	618998	11:618998:A:G	Skin_Sun_Exposed_Lower_leg	ENSG00000177042	A	1.0999e-20	8.00309e-48	TMEM80
rs2740375	11	618998	11:618998:A:G	Spleen	ENSG00000177042	A	1.51721e-06	8.45352e-21	TMEM80
rs2740375	11	618998	11:618998:A:G	Testis	ENSG00000174775	A	2.59255e-06	3.82075e-19	HRAS
rs2740375	11	618998	11:618998:A:G	Testis	ENSG00000177042	A	3.88816e-13	7.44947e-34	TMEM80
rs2740375	11	618998	11:618998:A:G	Thyroid	ENSG00000177042	A	6.79727e-18	1.70937e-66	TMEM80
rs2740375	11	618998	11:618998:A:G	Adipose_Subcutaneous	ENSG00000177042	A	3.64973e-15	0.000270753	TMEM80
rs2740375	11	618998	11:618998:A:G	Adipose_Visceral_Omentum	ENSG00000177042	A	2.91979e-07	0.000688039	TMEM80
rs2740375	11	618998	11:618998:A:G	Whole_Blood	ENSG00000177042	A	5.77335e-10	0.000333874	TMEM80
rs2740375	11	618998	11:618998:A:G	Artery_Aorta	ENSG00000177042	A	2.23753e-08	0.000407663	TMEM80
rs2740375	11	618998	11:618998:A:G	Artery_Tibial	ENSG00000174775	A	3.61894e-10	0.000263002	HRAS
rs2740375	11	618998	11:618998:A:G	Artery_Tibial	ENSG00000177042	A	9.10735e-12	0.000263002	TMEM80
rs2740375	11	618998	11:618998:A:G	Brain_Caudate_basal_ganglia	ENSG00000177042	A	1.96654e-07	0.00139016	TMEM80
rs2740375	11	618998	11:618998:A:G	Brain_Cerebellum	ENSG00000177042	A	7.83679e-10	0.000770552	TMEM80
rs2740375	11	618998	11:618998:A:G	Brain_Cerebellum	ENSG00000177106	A	1.87066e-06	0.000770552	EPS8L2
rs2740375	11	618998	11:618998:A:G	Brain_Cortex	ENSG00000177042	A	1.40747e-07	0.00129004	TMEM80
rs2740375	11	618998	11:618998:A:G	Brain_Frontal_Cortex_BA9	ENSG00000177042	A	1.96222e-08	0.00175324	TMEM80
rs2740375	11	618998	11:618998:A:G	Brain_Hypothalamus	ENSG00000177042	A	1.22316e-06	0.00323346	TMEM80
rs2740375	11	618998	11:618998:A:G	Colon_Sigmoid	ENSG00000177042	A	1.06427e-07	0.00110411	TMEM80
rs2740375	11	618998	11:618998:A:G	Esophagus_Mucosa	ENSG00000069696	A	1.76114e-06	0.000312239	DRD4
rs2740375	11	618998	11:618998:A:G	Esophagus_Mucosa	ENSG00000177042	A	2.2597e-07	0.000312239	TMEM80
rs2740375	11	618998	11:618998:A:G	Esophagus_Muscularis	ENSG00000174775	A	5.25984e-08	0.000335986	HRAS
rs2740375	11	618998	11:618998:A:G	Esophagus_Muscularis	ENSG00000177042	A	1.15172e-10	0.000335986	TMEM80
rs2740375	11	618998	11:618998:A:G	Heart_Left_Ventricle	ENSG00000177042	A	3.62349e-10	0.000596884	TMEM80
rs2740375	11	618998	11:618998:A:G	Lung	ENSG00000174775	A	8.04562e-06	0.00038378	HRAS
rs2740375	11	618998	11:618998:A:G	Lung	ENSG00000177042	A	1.04403e-10	0.00038378	TMEM80
rs2740375	11	618998	11:618998:A:G	Muscle_Skeletal	ENSG00000174775	A	4.07373e-08	0.00030405	HRAS
rs2740375	11	618998	11:618998:A:G	Muscle_Skeletal	ENSG00000177042	A	3.91693e-16	0.00030405	TMEM80
rs2740375	11	618998	11:618998:A:G	Nerve_Tibial	ENSG00000177042	A	1.11722e-11	0.000222679	TMEM80
rs2740375	11	618998	11:618998:A:G	Pancreas	ENSG00000177042	A	2.54532e-08	0.00061307	TMEM80
rs2740375	11	618998	11:618998:A:G	Cells_Transformed_fibroblasts	ENSG00000177042	A	1.50751e-10	0.00020866	TMEM80
rs2740375	11	618998	11:618998:A:G	Skin_Not_Sun_Exposed_Suprapubic	ENSG00000177042	A	4.72241e-07	0.000506735	TMEM80
rs2740375	11	618998	11:618998:A:G	Skin_Sun_Exposed_Lower_leg	ENSG00000177042	A	2.44656e-12	0.00028813	TMEM80
rs2740375	11	618998	11:618998:A:G	Testis	ENSG00000177042	A	1.27552e-10	0.000378299	TMEM80
rs2740375	11	618998	11:618998:A:G	Thyroid	ENSG00000177042	A	1.27231e-11	0.000224494	TMEM80
rs1378942	15	75077367	15:75077367:A:C	Adipose_Subcutaneous	ENSG00000103653	A	1.15244e-06	0.00174978	CSK
rs1378942	15	75077367	15:75077367:A:C	Adipose_Subcutaneous	ENSG00000138621	A	2.20026e-05	1.56573e-21	PPCDC
rs1378942	15	75077367	15:75077367:A:C	Adipose_Subcutaneous	ENSG00000140465	A	1.48311e-05	0.0149939	CYP1A1
rs1378942	15	75077367	15:75077367:A:C	Adipose_Subcutaneous	ENSG00000140474	A	5.22999e-07	1.65747e-07	ULK3
rs1378942	15	75077367	15:75077367:A:C	Adipose_Subcutaneous	ENSG00000178718	A	1.48125e-12	1.62679e-24	RPP25
rs1378942	15	75077367	15:75077367:A:C	Adipose_Subcutaneous	ENSG00000178761	A	4.47337e-06	7.51669e-07	FAM219B
rs1378942	15	75077367	15:75077367:A:C	Adipose_Subcutaneous	ENSG00000178802	A	5.56473e-05	5.82257e-06	MPI
rs1378942	15	75077367	15:75077367:A:C	Adipose_Visceral_Omentum	ENSG00000140474	A	7.08741e-09	6.58728e-12	ULK3
rs1378942	15	75077367	15:75077367:A:C	Adipose_Visceral_Omentum	ENSG00000178718	A	4.861e-05	1.75481e-09	RPP25
rs1378942	15	75077367	15:75077367:A:C	Adipose_Visceral_Omentum	ENSG00000178802	A	4.17362e-05	1.15556e-05	MPI
rs1378942	15	75077367	15:75077367:A:C	Adrenal_Gland	ENSG00000178718	A	1.42251e-06	0.00163213	RPP25
rs1378942	15	75077367	15:75077367:A:C	Whole_Blood	ENSG00000140474	A	1.42021e-07	3.70554e-14	ULK3
rs1378942	15	75077367	15:75077367:A:C	Whole_Blood	ENSG00000140497	A	3.32351e-12	9.27151e-22	SCAMP2
rs1378942	15	75077367	15:75077367:A:C	Whole_Blood	ENSG00000178802	A	1.84534e-08	1.18589e-11	MPI
rs1378942	15	75077367	15:75077367:A:C	Artery_Aorta	ENSG00000178718	A	8.42721e-12	4.84378e-24	RPP25
rs1378942	15	75077367	15:75077367:A:C	Artery_Aorta	ENSG00000198794	A	8.81679e-06	2.29584e-19	SCAMP5
rs1378942	15	75077367	15:75077367:A:C	Artery_Tibial	ENSG00000140474	A	2.29449e-05	9.78584e-09	ULK3
rs1378942	15	75077367	15:75077367:A:C	Artery_Tibial	ENSG00000178718	A	4.41761e-27	1.04107e-66	RPP25
rs1378942	15	75077367	15:75077367:A:C	Artery_Tibial	ENSG00000178802	A	6.14498e-05	6.46067e-08	MPI
rs1378942	15	75077367	15:75077367:A:C	Artery_Tibial	ENSG00000198794	A	1.36209e-12	2.13655e-23	SCAMP5
rs1378942	15	75077367	15:75077367:A:C	Brain_Anterior_cingulate_cortex_BA24	ENSG00000178802	A	1.60854e-08	6.27402e-07	MPI
rs1378942	15	75077367	15:75077367:A:C	Brain_Caudate_basal_ganglia	ENSG00000178802	A	1.27264e-05	3.07144e-06	MPI
rs1378942	15	75077367	15:75077367:A:C	Brain_Cerebellar_Hemisphere	ENSG00000140497	A	2.08652e-05	0.00580107	SCAMP2
rs1378942	15	75077367	15:75077367:A:C	Brain_Cortex	ENSG00000178802	A	9.29988e-06	7.44179e-06	MPI
rs1378942	15	75077367	15:75077367:A:C	Breast_Mammary_Tissue	ENSG00000178718	A	1.1291e-07	8.24163e-09	RPP25
rs1378942	15	75077367	15:75077367:A:C	Colon_Sigmoid	ENSG00000138621	A	1.16803e-07	2.22304e-10	PPCDC
rs1378942	15	75077367	15:75077367:A:C	Colon_Sigmoid	ENSG00000198794	A	6.69789e-07	2.53844e-16	SCAMP5
rs1378942	15	75077367	15:75077367:A:C	Esophagus_Mucosa	ENSG00000140497	A	5.94067e-08	3.91538e-15	SCAMP2
rs1378942	15	75077367	15:75077367:A:C	Esophagus_Mucosa	ENSG00000140506	A	1.02441e-06	1.00611e-11	LMAN1L
rs1378942	15	75077367	15:75077367:A:C	Esophagus_Mucosa	ENSG00000178802	A	4.95558e-05	2.15097e-08	MPI
rs1378942	15	75077367	15:75077367:A:C	Esophagus_Mucosa	ENSG00000213578	A	1.42655e-06	1.66829e-12	CPLX3
rs1378942	15	75077367	15:75077367:A:C	Heart_Left_Ventricle	ENSG00000103653	A	5.63842e-06	0.000116446	CSK
rs1378942	15	75077367	15:75077367:A:C	Heart_Left_Ventricle	ENSG00000140474	A	2.40104e-05	4.98479e-05	ULK3
rs1378942	15	75077367	15:75077367:A:C	Lung	ENSG00000103653	A	5.22815e-07	0.000447022	CSK
rs1378942	15	75077367	15:75077367:A:C	Lung	ENSG00000140474	A	2.77668e-10	1.9719e-06	ULK3
rs1378942	15	75077367	15:75077367:A:C	Lung	ENSG00000178718	A	2.90281e-16	6.88524e-30	RPP25
rs1378942	15	75077367	15:75077367:A:C	Lung	ENSG00000178802	A	1.05599e-06	7.50654e-11	MPI
rs1378942	15	75077367	15:75077367:A:C	Lung	ENSG00000198794	A	1.43835e-05	1.37993e-15	SCAMP5
rs1378942	15	75077367	15:75077367:A:C	Muscle_Skeletal	ENSG00000140465	A	2.70715e-07	9.93372e-05	CYP1A1
rs1378942	15	75077367	15:75077367:A:C	Muscle_Skeletal	ENSG00000140474	A	5.9449e-06	2.97658e-05	ULK3
rs1378942	15	75077367	15:75077367:A:C	Nerve_Tibial	ENSG00000178718	A	1.54158e-12	5.16098e-26	RPP25
rs1378942	15	75077367	15:75077367:A:C	Nerve_Tibial	ENSG00000178802	A	4.64328e-07	9.87588e-13	MPI
rs1378942	15	75077367	15:75077367:A:C	Pancreas	ENSG00000140474	A	3.98328e-10	6.43392e-09	ULK3
rs1378942	15	75077367	15:75077367:A:C	Pancreas	ENSG00000178718	A	2.46746e-05	4.14034e-06	RPP25
rs1378942	15	75077367	15:75077367:A:C	Pituitary	ENSG00000198794	A	2.70155e-05	1.93089e-14	SCAMP5
rs1378942	15	75077367	15:75077367:A:C	Cells_Transformed_fibroblasts	ENSG00000140474	A	5.51609e-08	1.84664e-10	ULK3
rs1378942	15	75077367	15:75077367:A:C	Cells_Transformed_fibroblasts	ENSG00000178718	A	4.9271e-11	2.67163e-34	RPP25
rs1378942	15	75077367	15:75077367:A:C	Cells_Transformed_fibroblasts	ENSG00000178802	A	6.76092e-11	2.77597e-16	MPI
rs1378942	15	75077367	15:75077367:A:C	Cells_Transformed_fibroblasts	ENSG00000198794	A	2.91258e-05	2.4803e-49	SCAMP5
rs1378942	15	75077367	15:75077367:A:C	Skin_Not_Sun_Exposed_Suprapubic	ENSG00000178802	A	4.17477e-06	0.000448522	MPI
rs1378942	15	75077367	15:75077367:A:C	Skin_Sun_Exposed_Lower_leg	ENSG00000138621	A	4.48481e-06	3.16433e-18	PPCDC
rs1378942	15	75077367	15:75077367:A:C	Skin_Sun_Exposed_Lower_leg	ENSG00000178718	A	1.10449e-06	1.03209e-10	RPP25
rs1378942	15	75077367	15:75077367:A:C	Skin_Sun_Exposed_Lower_leg	ENSG00000178802	A	1.59272e-07	1.11299e-08	MPI
rs1378942	15	75077367	15:75077367:A:C	Spleen	ENSG00000103653	A	3.95829e-07	8.65719e-06	CSK
rs1378942	15	75077367	15:75077367:A:C	Stomach	ENSG00000140474	A	1.27448e-07	3.24459e-08	ULK3
rs1378942	15	75077367	15:75077367:A:C	Testis	ENSG00000140474	A	2.16538e-05	1.06398e-06	ULK3
rs1378942	15	75077367	15:75077367:A:C	Testis	ENSG00000140497	A	3.43421e-08	3.68046e-13	SCAMP2
rs1378942	15	75077367	15:75077367:A:C	Thyroid	ENSG00000178718	A	2.27533e-05	2.91386e-05	RPP25
rs1378942	15	75077367	15:75077367:A:C	Thyroid	ENSG00000198794	A	3.62837e-07	5.5595e-30	SCAMP5
rs1378942	15	75077367	15:75077367:A:C	Adipose_Subcutaneous	ENSG00000140474	A	1.13383e-05	0.000270753	ULK3
rs1378942	15	75077367	15:75077367:A:C	Adipose_Visceral_Omentum	ENSG00000140474	A	1.31141e-06	0.000688039	ULK3
rs1378942	15	75077367	15:75077367:A:C	Whole_Blood	ENSG00000140474	A	1.52569e-08	0.000333874	ULK3
rs1378942	15	75077367	15:75077367:A:C	Whole_Blood	ENSG00000140497	A	1.58484e-05	0.000333874	SCAMP2
rs1378942	15	75077367	15:75077367:A:C	Whole_Blood	ENSG00000178802	A	1.17388e-08	0.000333874	MPI
rs1378942	15	75077367	15:75077367:A:C	Artery_Tibial	ENSG00000198794	A	1.1194e-06	0.000263002	SCAMP5
rs1378942	15	75077367	15:75077367:A:C	Brain_Anterior_cingulate_cortex_BA24	ENSG00000178802	A	1.23941e-06	0.0110145	MPI
rs1378942	15	75077367	15:75077367:A:C	Brain_Caudate_basal_ganglia	ENSG00000178802	A	4.51647e-06	0.00139016	MPI
rs1378942	15	75077367	15:75077367:A:C	Brain_Putamen_basal_ganglia	ENSG00000178802	A	2.72448e-06	0.00221696	MPI
rs1378942	15	75077367	15:75077367:A:C	Esophagus_Mucosa	ENSG00000178802	A	3.84938e-06	0.000312239	MPI
rs1378942	15	75077367	15:75077367:A:C	Heart_Left_Ventricle	ENSG00000103653	A	1.22278e-06	0.000596884	CSK
rs1378942	15	75077367	15:75077367:A:C	Lung	ENSG00000103653	A	9.00107e-09	0.000711942	CSK
rs1378942	15	75077367	15:75077367:A:C	Nerve_Tibial	ENSG00000178802	A	4.7949e-07	0.000222679	MPI
rs1378942	15	75077367	15:75077367:A:C	Cells_Transformed_fibroblasts	ENSG00000140474	A	2.58018e-06	0.00020866	ULK3
rs1378942	15	75077367	15:75077367:A:C	Cells_Transformed_fibroblasts	ENSG00000178802	A	5.12779e-07	0.00020866	MPI
rs1378942	15	75077367	15:75077367:A:C	Cells_Transformed_fibroblasts	ENSG00000198794	A	1.54566e-05	0.00020866	SCAMP5
rs1378942	15	75077367	15:75077367:A:C	Thyroid	ENSG00000140474	A	6.1703e-06	0.000224494	ULK3
rs1378942	15	75077367	15:75077367:A:C	Thyroid	ENSG00000178802	A	5.76437e-06	0.000607249	MPI
rs9303277	17	37976469	17:37976469:C:T	Adipose_Subcutaneous	ENSG00000167914	T	9.1564e-12	5.56407e-53	GSDMA
rs9303277	17	37976469	17:37976469:C:T	Adipose_Visceral_Omentum	ENSG00000141744	T	1.34284e-05	0.0238274	PNMT
rs9303277	17	37976469	17:37976469:C:T	Adipose_Visceral_Omentum	ENSG00000167914	T	2.34048e-10	3.13315e-34	GSDMA
rs9303277	17	37976469	17:37976469:C:T	Cells_EBV-transformed_lymphocytes	ENSG00000073605	T	5.22991e-10	9.48826e-07	GSDMB
rs9303277	17	37976469	17:37976469:C:T	Cells_EBV-transformed_lymphocytes	ENSG00000172057	T	3.80047e-22	1.96205e-19	ORMDL3
rs9303277	17	37976469	17:37976469:C:T	Whole_Blood	ENSG00000073605	T	9.20808e-38	2.93649e-32	GSDMB
rs9303277	17	37976469	17:37976469:C:T	Whole_Blood	ENSG00000172057	T	2.34652e-31	6.81962e-26	ORMDL3
rs9303277	17	37976469	17:37976469:C:T	Artery_Aorta	ENSG00000167914	T	2.25099e-09	6.64652e-34	GSDMA
rs9303277	17	37976469	17:37976469:C:T	Artery_Aorta	ENSG00000172057	T	1.29838e-07	0.000181759	ORMDL3
rs9303277	17	37976469	17:37976469:C:T	Artery_Tibial	ENSG00000167914	T	5.15935e-08	3.25292e-24	GSDMA
rs9303277	17	37976469	17:37976469:C:T	Colon_Transverse	ENSG00000073605	T	4.80401e-08	3.18465e-06	GSDMB
rs9303277	17	37976469	17:37976469:C:T	Colon_Transverse	ENSG00000161395	T	1.47439e-07	1.0735e-11	PGAP3
rs9303277	17	37976469	17:37976469:C:T	Esophagus_Mucosa	ENSG00000073605	T	8.02814e-06	0.000393072	GSDMB
rs9303277	17	37976469	17:37976469:C:T	Esophagus_Mucosa	ENSG00000172057	T	8.64505e-12	7.23469e-09	ORMDL3
rs9303277	17	37976469	17:37976469:C:T	Esophagus_Muscularis	ENSG00000167914	T	1.49779e-08	3.3554e-32	GSDMA
rs9303277	17	37976469	17:37976469:C:T	Esophagus_Muscularis	ENSG00000172057	T	1.97011e-06	0.000282925	ORMDL3
rs9303277	17	37976469	17:37976469:C:T	Heart_Atrial_Appendage	ENSG00000141744	T	2.44733e-05	1.26696e-09	PNMT
rs9303277	17	37976469	17:37976469:C:T	Heart_Left_Ventricle	ENSG00000161395	T	3.1708e-06	6.83053e-15	PGAP3
rs9303277	17	37976469	17:37976469:C:T	Lung	ENSG00000073605	T	7.22787e-15	9.41634e-12	GSDMB
rs9303277	17	37976469	17:37976469:C:T	Lung	ENSG00000161395	T	6.47509e-06	8.86614e-11	PGAP3
rs9303277	17	37976469	17:37976469:C:T	Lung	ENSG00000167914	T	1.4901e-07	1.28228e-43	GSDMA
rs9303277	17	37976469	17:37976469:C:T	Lung	ENSG00000172057	T	5.63688e-14	7.28755e-11	ORMDL3
rs9303277	17	37976469	17:37976469:C:T	Muscle_Skeletal	ENSG00000167914	T	2.36376e-07	6.03169e-13	GSDMA
rs9303277	17	37976469	17:37976469:C:T	Nerve_Tibial	ENSG00000161395	T	7.33779e-08	3.37101e-12	PGAP3
rs9303277	17	37976469	17:37976469:C:T	Nerve_Tibial	ENSG00000167914	T	9.736e-08	1.39585e-39	GSDMA
rs9303277	17	37976469	17:37976469:C:T	Ovary	ENSG00000073605	T	6.64914e-06	0.00135212	GSDMB
rs9303277	17	37976469	17:37976469:C:T	Pancreas	ENSG00000161395	T	9.84822e-06	5.96254e-14	PGAP3
rs9303277	17	37976469	17:37976469:C:T	Cells_Transformed_fibroblasts	ENSG00000073605	T	6.23694e-06	0.000369073	GSDMB
rs9303277	17	37976469	17:37976469:C:T	Cells_Transformed_fibroblasts	ENSG00000108344	T	3.30351e-07	7.15552e-05	PSMD3
rs9303277	17	37976469	17:37976469:C:T	Cells_Transformed_fibroblasts	ENSG00000172057	T	1.48975e-11	2.04656e-09	ORMDL3
rs9303277	17	37976469	17:37976469:C:T	Skin_Not_Sun_Exposed_Suprapubic	ENSG00000161395	T	8.68724e-06	6.90507e-07	PGAP3
rs9303277	17	37976469	17:37976469:C:T	Skin_Sun_Exposed_Lower_leg	ENSG00000073605	T	1.03805e-05	0.000122326	GSDMB
rs9303277	17	37976469	17:37976469:C:T	Skin_Sun_Exposed_Lower_leg	ENSG00000172057	T	3.10751e-06	0.000407167	ORMDL3
rs9303277	17	37976469	17:37976469:C:T	Small_Intestine_Terminal_Ileum	ENSG00000073605	T	1.99242e-07	7.1059e-07	GSDMB
rs9303277	17	37976469	17:37976469:C:T	Spleen	ENSG00000073605	T	9.83174e-27	3.20928e-23	GSDMB
rs9303277	17	37976469	17:37976469:C:T	Spleen	ENSG00000172057	T	3.55337e-23	1.14948e-20	ORMDL3
rs9303277	17	37976469	17:37976469:C:T	Stomach	ENSG00000073605	T	4.32087e-08	5.84896e-07	GSDMB
rs9303277	17	37976469	17:37976469:C:T	Stomach	ENSG00000161395	T	4.99864e-06	5.94235e-15	PGAP3
rs9303277	17	37976469	17:37976469:C:T	Testis	ENSG00000186075	T	4.82605e-12	7.97506e-14	ZPBP2
rs9303277	17	37976469	17:37976469:C:T	Thyroid	ENSG00000161395	T	8.16293e-12	2.06127e-24	PGAP3
rs9303277	17	37976469	17:37976469:C:T	Thyroid	ENSG00000167914	T	3.29445e-06	4.75596e-22	GSDMA
rs9303277	17	37976469	17:37976469:C:T	Adipose_Subcutaneous	ENSG00000167914	T	5.54262e-09	0.000270753	GSDMA
rs9303277	17	37976469	17:37976469:C:T	Adipose_Visceral_Omentum	ENSG00000167914	T	9.7461e-09	0.000688039	GSDMA
rs9303277	17	37976469	17:37976469:C:T	Cells_EBV-transformed_lymphocytes	ENSG00000073605	T	1.69247e-12	0.000941623	GSDMB
rs9303277	17	37976469	17:37976469:C:T	Cells_EBV-transformed_lymphocytes	ENSG00000172057	T	6.06329e-23	0.000941623	ORMDL3
rs9303277	17	37976469	17:37976469:C:T	Whole_Blood	ENSG00000073605	T	1.99441e-28	0.000333874	GSDMB
rs9303277	17	37976469	17:37976469:C:T	Whole_Blood	ENSG00000172057	T	2.55533e-26	0.000333874	ORMDL3
rs9303277	17	37976469	17:37976469:C:T	Artery_Aorta	ENSG00000167914	T	4.59726e-06	0.000407663	GSDMA
rs9303277	17	37976469	17:37976469:C:T	Artery_Tibial	ENSG00000167914	T	5.71599e-06	0.000263002	GSDMA
rs9303277	17	37976469	17:37976469:C:T	Esophagus_Mucosa	ENSG00000073605	T	2.21677e-06	0.000312239	GSDMB
rs9303277	17	37976469	17:37976469:C:T	Esophagus_Muscularis	ENSG00000161395	T	7.55763e-07	0.000335986	PGAP3
rs9303277	17	37976469	17:37976469:C:T	Lung	ENSG00000073605	T	5.99426e-07	0.00038378	GSDMB
rs9303277	17	37976469	17:37976469:C:T	Lung	ENSG00000161395	T	9.36026e-06	0.00038378	PGAP3
rs9303277	17	37976469	17:37976469:C:T	Lung	ENSG00000167914	T	1.84817e-06	0.00038378	GSDMA
rs9303277	17	37976469	17:37976469:C:T	Lung	ENSG00000172057	T	1.69134e-13	0.00038378	ORMDL3
rs9303277	17	37976469	17:37976469:C:T	Nerve_Tibial	ENSG00000161395	T	9.29858e-06	0.000222679	PGAP3
rs9303277	17	37976469	17:37976469:C:T	Nerve_Tibial	ENSG00000167914	T	4.73398e-06	0.000222679	GSDMA
rs9303277	17	37976469	17:37976469:C:T	Pancreas	ENSG00000161395	T	2.59399e-07	0.00061307	PGAP3
rs9303277	17	37976469	17:37976469:C:T	Cells_Transformed_fibroblasts	ENSG00000073605	T	2.31383e-08	0.00020866	GSDMB
rs9303277	17	37976469	17:37976469:C:T	Cells_Transformed_fibroblasts	ENSG00000172057	T	5.39201e-08	0.00020866	ORMDL3
rs9303277	17	37976469	17:37976469:C:T	Skin_Sun_Exposed_Lower_leg	ENSG00000161395	T	9.94857e-07	0.00028813	PGAP3
rs9303277	17	37976469	17:37976469:C:T	Skin_Sun_Exposed_Lower_leg	ENSG00000172057	T	3.45455e-06	0.0070888	ORMDL3
rs9303277	17	37976469	17:37976469:C:T	Spleen	ENSG00000073605	T	3.59787e-16	0.00116432	GSDMB
rs9303277	17	37976469	17:37976469:C:T	Spleen	ENSG00000172057	T	2.73737e-10	0.00116432	ORMDL3
rs9303277	17	37976469	17:37976469:C:T	Testis	ENSG00000186075	T	5.38615e-08	0.000378299	ZPBP2
rs9303277	17	37976469	17:37976469:C:T	Thyroid	ENSG00000161395	T	1.37594e-09	0.000224494	PGAP3
rs9303277	17	37976469	17:37976469:C:T	Thyroid	ENSG00000167914	T	1.8705e-05	0.000224494	GSDMA
rs9303277	17	37976469	17:37976469:C:T	Whole_Blood	ENSG00000161405	T	5.34512e-05	0.02	IKZF3
rs883770	17	38063381	17:38063381:C:T	Adipose_Subcutaneous	ENSG00000167914	T	6.0371e-10	5.56407e-53	GSDMA
rs883770	17	38063381	17:38063381:C:T	Adipose_Subcutaneous	ENSG00000172057	T	4.63614e-08	1.59373e-06	ORMDL3
rs883770	17	38063381	17:38063381:C:T	Adipose_Visceral_Omentum	ENSG00000167914	T	1.11509e-08	3.13315e-34	GSDMA
rs883770	17	38063381	17:38063381:C:T	Cells_EBV-transformed_lymphocytes	ENSG00000073605	T	3.49661e-08	9.48826e-07	GSDMB
rs883770	17	38063381	17:38063381:C:T	Cells_EBV-transformed_lymphocytes	ENSG00000172057	T	1.36362e-17	1.96205e-19	ORMDL3
rs883770	17	38063381	17:38063381:C:T	Whole_Blood	ENSG00000073605	T	1.9363e-30	2.93649e-32	GSDMB
rs883770	17	38063381	17:38063381:C:T	Whole_Blood	ENSG00000172057	T	2.9924e-29	6.81962e-26	ORMDL3
rs883770	17	38063381	17:38063381:C:T	Artery_Aorta	ENSG00000167914	T	6.17042e-08	6.64652e-34	GSDMA
rs883770	17	38063381	17:38063381:C:T	Artery_Aorta	ENSG00000172057	T	8.35253e-07	0.000181759	ORMDL3
rs883770	17	38063381	17:38063381:C:T	Artery_Tibial	ENSG00000167914	T	4.68165e-08	3.25292e-24	GSDMA
rs883770	17	38063381	17:38063381:C:T	Colon_Transverse	ENSG00000073605	T	3.08882e-10	3.18465e-06	GSDMB
rs883770	17	38063381	17:38063381:C:T	Colon_Transverse	ENSG00000161395	T	2.01844e-07	1.0735e-11	PGAP3
rs883770	17	38063381	17:38063381:C:T	Esophagus_Mucosa	ENSG00000073605	T	1.3354e-06	0.000393072	GSDMB
rs883770	17	38063381	17:38063381:C:T	Esophagus_Mucosa	ENSG00000172057	T	1.6878e-09	7.23469e-09	ORMDL3
rs883770	17	38063381	17:38063381:C:T	Esophagus_Muscularis	ENSG00000167914	T	3.52278e-09	3.3554e-32	GSDMA
rs883770	17	38063381	17:38063381:C:T	Esophagus_Muscularis	ENSG00000172057	T	3.83853e-06	0.000282925	ORMDL3
rs883770	17	38063381	17:38063381:C:T	Heart_Atrial_Appendage	ENSG00000141744	T	7.28135e-06	1.26696e-09	PNMT
rs883770	17	38063381	17:38063381:C:T	Heart_Atrial_Appendage	ENSG00000161395	T	3.23513e-06	2.43294e-11	PGAP3
rs883770	17	38063381	17:38063381:C:T	Heart_Left_Ventricle	ENSG00000161395	T	4.44396e-08	6.83053e-15	PGAP3
rs883770	17	38063381	17:38063381:C:T	Lung	ENSG00000073605	T	1.98534e-15	9.41634e-12	GSDMB
rs883770	17	38063381	17:38063381:C:T	Lung	ENSG00000161395	T	6.74182e-06	8.86614e-11	PGAP3
rs883770	17	38063381	17:38063381:C:T	Lung	ENSG00000167914	T	1.31922e-07	1.28228e-43	GSDMA
rs883770	17	38063381	17:38063381:C:T	Lung	ENSG00000172057	T	1.17292e-12	7.28755e-11	ORMDL3
rs883770	17	38063381	17:38063381:C:T	Muscle_Skeletal	ENSG00000008838	T	7.19796e-05	2.29767e-17	MED24
rs883770	17	38063381	17:38063381:C:T	Muscle_Skeletal	ENSG00000167914	T	3.5255e-08	6.03169e-13	GSDMA
rs883770	17	38063381	17:38063381:C:T	Nerve_Tibial	ENSG00000161395	T	3.80001e-07	3.37101e-12	PGAP3
rs883770	17	38063381	17:38063381:C:T	Nerve_Tibial	ENSG00000167914	T	1.25542e-07	1.39585e-39	GSDMA
rs883770	17	38063381	17:38063381:C:T	Pancreas	ENSG00000161395	T	3.02931e-06	5.96254e-14	PGAP3
rs883770	17	38063381	17:38063381:C:T	Cells_Transformed_fibroblasts	ENSG00000108344	T	6.66956e-07	7.15552e-05	PSMD3
rs883770	17	38063381	17:38063381:C:T	Cells_Transformed_fibroblasts	ENSG00000131748	T	5.1008e-05	5.95375e-07	STARD3
rs883770	17	38063381	17:38063381:C:T	Cells_Transformed_fibroblasts	ENSG00000172057	T	2.28929e-08	2.04656e-09	ORMDL3
rs883770	17	38063381	17:38063381:C:T	Skin_Not_Sun_Exposed_Suprapubic	ENSG00000141736	T	3.42184e-05	0.00123164	ERBB2
rs883770	17	38063381	17:38063381:C:T	Skin_Sun_Exposed_Lower_leg	ENSG00000073605	T	1.33736e-05	0.000122326	GSDMB
rs883770	17	38063381	17:38063381:C:T	Skin_Sun_Exposed_Lower_leg	ENSG00000172057	T	3.62994e-05	0.000407167	ORMDL3
rs883770	17	38063381	17:38063381:C:T	Small_Intestine_Terminal_Ileum	ENSG00000073605	T	8.09267e-11	7.1059e-07	GSDMB
rs883770	17	38063381	17:38063381:C:T	Spleen	ENSG00000073605	T	1.18003e-18	3.20928e-23	GSDMB
rs883770	17	38063381	17:38063381:C:T	Spleen	ENSG00000172057	T	2.05313e-21	1.14948e-20	ORMDL3
rs883770	17	38063381	17:38063381:C:T	Spleen	ENSG00000186075	T	1.54509e-06	0.00103646	ZPBP2
rs883770	17	38063381	17:38063381:C:T	Stomach	ENSG00000073605	T	2.03029e-09	5.84896e-07	GSDMB
rs883770	17	38063381	17:38063381:C:T	Stomach	ENSG00000161395	T	2.52679e-08	5.94235e-15	PGAP3
rs883770	17	38063381	17:38063381:C:T	Testis	ENSG00000186075	T	1.58329e-09	7.97506e-14	ZPBP2
rs883770	17	38063381	17:38063381:C:T	Thyroid	ENSG00000161395	T	4.00664e-12	2.06127e-24	PGAP3
rs883770	17	38063381	17:38063381:C:T	Thyroid	ENSG00000167914	T	9.18346e-07	4.75596e-22	GSDMA
rs883770	17	38063381	17:38063381:C:T	Adipose_Subcutaneous	ENSG00000167914	T	2.19723e-07	0.000270753	GSDMA
rs883770	17	38063381	17:38063381:C:T	Adipose_Visceral_Omentum	ENSG00000167914	T	1.41567e-06	0.000688039	GSDMA
rs883770	17	38063381	17:38063381:C:T	Cells_EBV-transformed_lymphocytes	ENSG00000073605	T	6.99809e-10	0.000941623	GSDMB
rs883770	17	38063381	17:38063381:C:T	Cells_EBV-transformed_lymphocytes	ENSG00000172057	T	2.33973e-17	0.000941623	ORMDL3
rs883770	17	38063381	17:38063381:C:T	Whole_Blood	ENSG00000073605	T	8.95844e-23	0.000333874	GSDMB
rs883770	17	38063381	17:38063381:C:T	Whole_Blood	ENSG00000172057	T	4.45059e-25	0.000333874	ORMDL3
rs883770	17	38063381	17:38063381:C:T	Artery_Aorta	ENSG00000167914	T	6.55477e-06	0.000407663	GSDMA
rs883770	17	38063381	17:38063381:C:T	Artery_Tibial	ENSG00000167914	T	9.27207e-06	0.000263002	GSDMA
rs883770	17	38063381	17:38063381:C:T	Colon_Transverse	ENSG00000073605	T	1.12219e-07	0.000674021	GSDMB
rs883770	17	38063381	17:38063381:C:T	Esophagus_Mucosa	ENSG00000073605	T	1.33461e-06	0.000312239	GSDMB
rs883770	17	38063381	17:38063381:C:T	Esophagus_Muscularis	ENSG00000161395	T	1.36892e-07	0.000335986	PGAP3
rs883770	17	38063381	17:38063381:C:T	Heart_Atrial_Appendage	ENSG00000161395	T	1.09294e-05	0.000720745	PGAP3
rs883770	17	38063381	17:38063381:C:T	Heart_Left_Ventricle	ENSG00000161395	T	1.25996e-05	0.000596884	PGAP3
rs883770	17	38063381	17:38063381:C:T	Lung	ENSG00000073605	T	3.6518e-07	0.00038378	GSDMB
rs883770	17	38063381	17:38063381:C:T	Lung	ENSG00000167914	T	5.24729e-07	0.00038378	GSDMA
rs883770	17	38063381	17:38063381:C:T	Lung	ENSG00000172057	T	1.10571e-12	0.00038378	ORMDL3
rs883770	17	38063381	17:38063381:C:T	Nerve_Tibial	ENSG00000167914	T	8.00646e-06	0.000222679	GSDMA
rs883770	17	38063381	17:38063381:C:T	Pancreas	ENSG00000161395	T	1.1902e-05	0.00061307	PGAP3
rs883770	17	38063381	17:38063381:C:T	Cells_Transformed_fibroblasts	ENSG00000073605	T	5.72162e-07	0.00020866	GSDMB
rs883770	17	38063381	17:38063381:C:T	Cells_Transformed_fibroblasts	ENSG00000172057	T	3.95623e-06	0.00020866	ORMDL3
rs883770	17	38063381	17:38063381:C:T	Skin_Sun_Exposed_Lower_leg	ENSG00000161395	T	1.43218e-07	0.00028813	PGAP3
rs883770	17	38063381	17:38063381:C:T	Spleen	ENSG00000073605	T	1.14807e-13	0.00116432	GSDMB
rs883770	17	38063381	17:38063381:C:T	Spleen	ENSG00000172057	T	1.57147e-09	0.00116432	ORMDL3
rs883770	17	38063381	17:38063381:C:T	Testis	ENSG00000186075	T	5.96575e-06	0.000378299	ZPBP2
rs883770	17	38063381	17:38063381:C:T	Thyroid	ENSG00000161395	T	1.34797e-09	0.000224494	PGAP3
rs883770	17	38063381	17:38063381:C:T	Thyroid	ENSG00000167914	T	1.07904e-05	0.000224494	GSDMA
rs9909306	17	73211642	17:73211642:A:G	Adipose_Subcutaneous	ENSG00000125445	G	3.42767e-14	1.38573e-17	MRPS7
rs9909306	17	73211642	17:73211642:A:G	Adipose_Subcutaneous	ENSG00000125447	G	1.29227e-11	8.61092e-11	GGA3
rs9909306	17	73211642	17:73211642:A:G	Adipose_Subcutaneous	ENSG00000125450	G	2.50552e-17	1.59997e-19	NUP85
rs9909306	17	73211642	17:73211642:A:G	Adipose_Subcutaneous	ENSG00000170190	G	3.18341e-05	0.00195352	SLC16A5
rs9909306	17	73211642	17:73211642:A:G	Adipose_Visceral_Omentum	ENSG00000125445	G	1.58273e-09	6.35317e-09	MRPS7
rs9909306	17	73211642	17:73211642:A:G	Adipose_Visceral_Omentum	ENSG00000125450	G	2.4515e-20	1.53541e-23	NUP85
rs9909306	17	73211642	17:73211642:A:G	Adrenal_Gland	ENSG00000125445	G	7.08021e-15	2.79305e-14	MRPS7
rs9909306	17	73211642	17:73211642:A:G	Cells_EBV-transformed_lymphocytes	ENSG00000125445	G	3.69222e-09	6.16272e-09	MRPS7
rs9909306	17	73211642	17:73211642:A:G	Whole_Blood	ENSG00000125445	G	4.30317e-16	9.82874e-19	MRPS7
rs9909306	17	73211642	17:73211642:A:G	Whole_Blood	ENSG00000125450	G	1.92663e-24	4.0886e-31	NUP85
rs9909306	17	73211642	17:73211642:A:G	Artery_Aorta	ENSG00000125445	G	3.51641e-16	4.06655e-13	MRPS7
rs9909306	17	73211642	17:73211642:A:G	Artery_Aorta	ENSG00000125450	G	1.09475e-29	5.66044e-36	NUP85
rs9909306	17	73211642	17:73211642:A:G	Artery_Coronary	ENSG00000125445	G	5.2599e-06	0.0143018	MRPS7
rs9909306	17	73211642	17:73211642:A:G	Artery_Coronary	ENSG00000125450	G	6.127e-12	5.09945e-13	NUP85
rs9909306	17	73211642	17:73211642:A:G	Artery_Tibial	ENSG00000125445	G	1.38357e-11	1.2211e-09	MRPS7
rs9909306	17	73211642	17:73211642:A:G	Artery_Tibial	ENSG00000125450	G	3.72128e-26	5.9376e-39	NUP85
rs9909306	17	73211642	17:73211642:A:G	Brain_Amygdala	ENSG00000125450	G	2.49552e-06	1.5695e-05	NUP85
rs9909306	17	73211642	17:73211642:A:G	Brain_Caudate_basal_ganglia	ENSG00000125450	G	5.39537e-11	1.42452e-13	NUP85
rs9909306	17	73211642	17:73211642:A:G	Brain_Cerebellar_Hemisphere	ENSG00000125445	G	1.85056e-08	1.40054e-06	MRPS7
rs9909306	17	73211642	17:73211642:A:G	Brain_Cerebellar_Hemisphere	ENSG00000125450	G	5.78141e-14	1.34895e-25	NUP85
rs9909306	17	73211642	17:73211642:A:G	Brain_Cerebellum	ENSG00000125445	G	7.38489e-12	1.40626e-10	MRPS7
rs9909306	17	73211642	17:73211642:A:G	Brain_Cerebellum	ENSG00000125450	G	3.64015e-19	2.74936e-37	NUP85
rs9909306	17	73211642	17:73211642:A:G	Brain_Hippocampus	ENSG00000125450	G	1.17514e-06	3.84238e-07	NUP85
rs9909306	17	73211642	17:73211642:A:G	Brain_Hypothalamus	ENSG00000125450	G	3.78316e-06	4.91938e-09	NUP85
rs9909306	17	73211642	17:73211642:A:G	Brain_Nucleus_accumbens_basal_ganglia	ENSG00000125450	G	8.09823e-08	3.52646e-08	NUP85
rs9909306	17	73211642	17:73211642:A:G	Brain_Putamen_basal_ganglia	ENSG00000125450	G	8.1957e-07	4.34063e-07	NUP85
rs9909306	17	73211642	17:73211642:A:G	Breast_Mammary_Tissue	ENSG00000125447	G	3.50336e-12	1.34432e-08	GGA3
rs9909306	17	73211642	17:73211642:A:G	Breast_Mammary_Tissue	ENSG00000125450	G	1.63389e-14	9.29108e-15	NUP85
rs9909306	17	73211642	17:73211642:A:G	Breast_Mammary_Tissue	ENSG00000125458	G	8.34928e-07	0.000528379	NT5C
rs9909306	17	73211642	17:73211642:A:G	Colon_Sigmoid	ENSG00000125445	G	1.09752e-07	5.07759e-05	MRPS7
rs9909306	17	73211642	17:73211642:A:G	Colon_Sigmoid	ENSG00000125450	G	3.519e-17	2.82613e-24	NUP85
rs9909306	17	73211642	17:73211642:A:G	Colon_Transverse	ENSG00000125445	G	4.87119e-16	9.30678e-20	MRPS7
rs9909306	17	73211642	17:73211642:A:G	Colon_Transverse	ENSG00000125447	G	6.81539e-06	0.00404912	GGA3
rs9909306	17	73211642	17:73211642:A:G	Colon_Transverse	ENSG00000125450	G	3.52056e-17	1.57937e-22	NUP85
rs9909306	17	73211642	17:73211642:A:G	Esophagus_Gastroesophageal_Junction	ENSG00000125445	G	4.91383e-08	6.32252e-07	MRPS7
rs9909306	17	73211642	17:73211642:A:G	Esophagus_Gastroesophageal_Junction	ENSG00000125450	G	1.372e-14	5.301e-19	NUP85
rs9909306	17	73211642	17:73211642:A:G	Esophagus_Mucosa	ENSG00000125445	G	2.87341e-25	1.11083e-26	MRPS7
rs9909306	17	73211642	17:73211642:A:G	Esophagus_Mucosa	ENSG00000125450	G	8.84215e-23	6.39001e-28	NUP85
rs9909306	17	73211642	17:73211642:A:G	Esophagus_Mucosa	ENSG00000125458	G	1.7317e-05	1.289e-07	NT5C
rs9909306	17	73211642	17:73211642:A:G	Esophagus_Muscularis	ENSG00000125445	G	1.86153e-15	3.96328e-16	MRPS7
rs9909306	17	73211642	17:73211642:A:G	Esophagus_Muscularis	ENSG00000125450	G	4.00906e-29	1.7253e-37	NUP85
rs9909306	17	73211642	17:73211642:A:G	Esophagus_Muscularis	ENSG00000125458	G	2.14358e-07	4.94164e-15	NT5C
rs9909306	17	73211642	17:73211642:A:G	Heart_Atrial_Appendage	ENSG00000125445	G	2.18312e-18	2.33837e-22	MRPS7
rs9909306	17	73211642	17:73211642:A:G	Heart_Atrial_Appendage	ENSG00000125450	G	1.11856e-16	5.99431e-18	NUP85
rs9909306	17	73211642	17:73211642:A:G	Heart_Left_Ventricle	ENSG00000125445	G	1.01804e-16	7.4278e-26	MRPS7
rs9909306	17	73211642	17:73211642:A:G	Heart_Left_Ventricle	ENSG00000125450	G	7.14157e-17	1.33344e-22	NUP85
rs9909306	17	73211642	17:73211642:A:G	Heart_Left_Ventricle	ENSG00000125458	G	1.66227e-05	0.000661377	NT5C
rs9909306	17	73211642	17:73211642:A:G	Liver	ENSG00000125445	G	6.29824e-13	9.71079e-16	MRPS7
rs9909306	17	73211642	17:73211642:A:G	Liver	ENSG00000125450	G	2.23135e-14	3.37474e-12	NUP85
rs9909306	17	73211642	17:73211642:A:G	Lung	ENSG00000125445	G	9.12328e-18	5.82147e-20	MRPS7
rs9909306	17	73211642	17:73211642:A:G	Lung	ENSG00000125447	G	6.82207e-10	2.73618e-11	GGA3
rs9909306	17	73211642	17:73211642:A:G	Lung	ENSG00000125450	G	1.94593e-19	1.81535e-32	NUP85
rs9909306	17	73211642	17:73211642:A:G	Muscle_Skeletal	ENSG00000125445	G	1.45484e-13	5.73355e-13	MRPS7
rs9909306	17	73211642	17:73211642:A:G	Muscle_Skeletal	ENSG00000125450	G	1.39819e-22	2.54494e-26	NUP85
rs9909306	17	73211642	17:73211642:A:G	Nerve_Tibial	ENSG00000125445	G	8.85119e-19	9.09563e-20	MRPS7
rs9909306	17	73211642	17:73211642:A:G	Nerve_Tibial	ENSG00000125447	G	2.35418e-05	3.36531e-05	GGA3
rs9909306	17	73211642	17:73211642:A:G	Nerve_Tibial	ENSG00000125450	G	8.07959e-18	1.32005e-27	NUP85
rs9909306	17	73211642	17:73211642:A:G	Nerve_Tibial	ENSG00000125458	G	1.66631e-05	2.33421e-11	NT5C
rs9909306	17	73211642	17:73211642:A:G	Ovary	ENSG00000125450	G	6.93375e-08	4.72845e-05	NUP85
rs9909306	17	73211642	17:73211642:A:G	Pancreas	ENSG00000125445	G	2.42501e-15	1.25549e-15	MRPS7
rs9909306	17	73211642	17:73211642:A:G	Pancreas	ENSG00000125447	G	9.35369e-08	5.23868e-07	GGA3
rs9909306	17	73211642	17:73211642:A:G	Pancreas	ENSG00000125450	G	5.07476e-23	2.22152e-36	NUP85
rs9909306	17	73211642	17:73211642:A:G	Pituitary	ENSG00000125445	G	1.50491e-11	8.56772e-08	MRPS7
rs9909306	17	73211642	17:73211642:A:G	Pituitary	ENSG00000125450	G	1.17333e-16	5.1207e-20	NUP85
rs9909306	17	73211642	17:73211642:A:G	Prostate	ENSG00000125450	G	7.38747e-09	1.03848e-13	NUP85
rs9909306	17	73211642	17:73211642:A:G	Minor_Salivary_Gland	ENSG00000125450	G	1.34643e-06	0.000489747	NUP85
rs9909306	17	73211642	17:73211642:A:G	Cells_Transformed_fibroblasts	ENSG00000125445	G	9.32765e-14	8.06142e-17	MRPS7
rs9909306	17	73211642	17:73211642:A:G	Skin_Not_Sun_Exposed_Suprapubic	ENSG00000125445	G	2.4969e-15	9.26272e-17	MRPS7
rs9909306	17	73211642	17:73211642:A:G	Skin_Not_Sun_Exposed_Suprapubic	ENSG00000125447	G	2.44546e-08	1.12585e-07	GGA3
rs9909306	17	73211642	17:73211642:A:G	Skin_Not_Sun_Exposed_Suprapubic	ENSG00000125450	G	8.94408e-18	3.13277e-26	NUP85
rs9909306	17	73211642	17:73211642:A:G	Skin_Sun_Exposed_Lower_leg	ENSG00000125445	G	1.8773e-20	1.16887e-24	MRPS7
rs9909306	17	73211642	17:73211642:A:G	Skin_Sun_Exposed_Lower_leg	ENSG00000125450	G	9.13984e-16	3.5337e-18	NUP85
rs9909306	17	73211642	17:73211642:A:G	Small_Intestine_Terminal_Ileum	ENSG00000125445	G	4.94446e-08	5.89496e-07	MRPS7
rs9909306	17	73211642	17:73211642:A:G	Small_Intestine_Terminal_Ileum	ENSG00000125450	G	1.38405e-07	1.73879e-13	NUP85
rs9909306	17	73211642	17:73211642:A:G	Spleen	ENSG00000125445	G	8.65746e-08	2.62965e-11	MRPS7
rs9909306	17	73211642	17:73211642:A:G	Spleen	ENSG00000125450	G	2.8872e-08	1.99748e-09	NUP85
rs9909306	17	73211642	17:73211642:A:G	Stomach	ENSG00000125445	G	1.31558e-11	5.4129e-15	MRPS7
rs9909306	17	73211642	17:73211642:A:G	Stomach	ENSG00000125447	G	7.1117e-07	0.000782369	GGA3
rs9909306	17	73211642	17:73211642:A:G	Stomach	ENSG00000125450	G	6.55114e-14	1.73969e-16	NUP85
rs9909306	17	73211642	17:73211642:A:G	Testis	ENSG00000125450	G	6.1312e-21	8.54487e-37	NUP85
rs9909306	17	73211642	17:73211642:A:G	Testis	ENSG00000125458	G	7.46284e-10	3.71232e-08	NT5C
rs9909306	17	73211642	17:73211642:A:G	Thyroid	ENSG00000073350	G	5.42824e-06	4.14357e-08	LLGL2
rs9909306	17	73211642	17:73211642:A:G	Thyroid	ENSG00000125445	G	9.06004e-25	1.06228e-23	MRPS7
rs9909306	17	73211642	17:73211642:A:G	Thyroid	ENSG00000125447	G	9.37958e-09	4.27824e-08	GGA3
rs9909306	17	73211642	17:73211642:A:G	Thyroid	ENSG00000125450	G	2.55085e-39	1.83485e-55	NUP85
rs9909306	17	73211642	17:73211642:A:G	Thyroid	ENSG00000125458	G	1.38265e-06	5.67077e-14	NT5C
rs9909306	17	73211642	17:73211642:A:G	Uterus	ENSG00000125445	G	2.21944e-06	0.000586859	MRPS7
rs9909306	17	73211642	17:73211642:A:G	Uterus	ENSG00000125450	G	1.63749e-08	7.89812e-07	NUP85
rs9909306	17	73211642	17:73211642:A:G	Vagina	ENSG00000125450	G	4.7267e-06	0.000113054	NUP85
rs9909306	17	73211642	17:73211642:A:G	Adipose_Subcutaneous	ENSG00000125447	G	8.29808e-08	0.000270753	GGA3
rs9909306	17	73211642	17:73211642:A:G	Adipose_Subcutaneous	ENSG00000125450	G	2.68194e-09	0.000270753	NUP85
rs9909306	17	73211642	17:73211642:A:G	Adipose_Visceral_Omentum	ENSG00000125450	G	4.64918e-09	0.000688039	NUP85
rs9909306	17	73211642	17:73211642:A:G	Cells_EBV-transformed_lymphocytes	ENSG00000125445	G	3.53689e-08	0.000941623	MRPS7
rs9909306	17	73211642	17:73211642:A:G	Whole_Blood	ENSG00000125445	G	1.97917e-08	0.000333874	MRPS7
rs9909306	17	73211642	17:73211642:A:G	Whole_Blood	ENSG00000125450	G	2.15401e-20	0.000333874	NUP85
rs9909306	17	73211642	17:73211642:A:G	Artery_Aorta	ENSG00000125445	G	2.73353e-07	0.000407663	MRPS7
rs9909306	17	73211642	17:73211642:A:G	Artery_Aorta	ENSG00000125450	G	2.85144e-14	0.000407663	NUP85
rs9909306	17	73211642	17:73211642:A:G	Artery_Coronary	ENSG00000125450	G	2.13732e-07	0.0013791	NUP85
rs9909306	17	73211642	17:73211642:A:G	Artery_Tibial	ENSG00000125450	G	7.12305e-14	0.000263002	NUP85
rs9909306	17	73211642	17:73211642:A:G	Brain_Caudate_basal_ganglia	ENSG00000125450	G	1.19514e-06	0.00139016	NUP85
rs9909306	17	73211642	17:73211642:A:G	Brain_Cerebellar_Hemisphere	ENSG00000125450	G	4.42653e-09	0.000977302	NUP85
rs9909306	17	73211642	17:73211642:A:G	Brain_Cerebellum	ENSG00000125450	G	7.17075e-11	0.000770552	NUP85
rs9909306	17	73211642	17:73211642:A:G	Brain_Nucleus_accumbens_basal_ganglia	ENSG00000125450	G	8.19478e-09	0.00172362	NUP85
rs9909306	17	73211642	17:73211642:A:G	Breast_Mammary_Tissue	ENSG00000125447	G	2.14341e-07	0.00077204	GGA3
rs9909306	17	73211642	17:73211642:A:G	Breast_Mammary_Tissue	ENSG00000125450	G	4.61175e-10	0.00077204	NUP85
rs9909306	17	73211642	17:73211642:A:G	Colon_Sigmoid	ENSG00000125450	G	5.94287e-12	0.00110411	NUP85
rs9909306	17	73211642	17:73211642:A:G	Colon_Transverse	ENSG00000125445	G	3.35682e-06	0.000674021	MRPS7
rs9909306	17	73211642	17:73211642:A:G	Colon_Transverse	ENSG00000125447	G	1.80458e-07	0.00122268	GGA3
rs9909306	17	73211642	17:73211642:A:G	Colon_Transverse	ENSG00000125450	G	1.12369e-10	0.000674021	NUP85
rs9909306	17	73211642	17:73211642:A:G	Esophagus_Gastroesophageal_Junction	ENSG00000125450	G	6.53069e-09	0.00116039	NUP85
rs9909306	17	73211642	17:73211642:A:G	Esophagus_Mucosa	ENSG00000125445	G	7.56964e-10	0.000312239	MRPS7
rs9909306	17	73211642	17:73211642:A:G	Esophagus_Mucosa	ENSG00000125450	G	4.69718e-16	0.000312239	NUP85
rs9909306	17	73211642	17:73211642:A:G	Esophagus_Muscularis	ENSG00000125445	G	8.49575e-06	0.0114793	MRPS7
rs9909306	17	73211642	17:73211642:A:G	Esophagus_Muscularis	ENSG00000125449	G	3.48694e-06	0.000335986	ARMC7
rs9909306	17	73211642	17:73211642:A:G	Esophagus_Muscularis	ENSG00000125450	G	1.29902e-16	0.000335986	NUP85
rs9909306	17	73211642	17:73211642:A:G	Heart_Atrial_Appendage	ENSG00000125445	G	5.10463e-07	0.000720745	MRPS7
rs9909306	17	73211642	17:73211642:A:G	Heart_Atrial_Appendage	ENSG00000125450	G	6.85273e-09	0.000720745	NUP85
rs9909306	17	73211642	17:73211642:A:G	Heart_Left_Ventricle	ENSG00000125445	G	3.58687e-11	0.000596884	MRPS7
rs9909306	17	73211642	17:73211642:A:G	Heart_Left_Ventricle	ENSG00000125450	G	1.01855e-10	0.000596884	NUP85
rs9909306	17	73211642	17:73211642:A:G	Liver	ENSG00000125445	G	3.15008e-09	0.00186639	MRPS7
rs9909306	17	73211642	17:73211642:A:G	Liver	ENSG00000125450	G	8.17734e-10	0.00186639	NUP85
rs9909306	17	73211642	17:73211642:A:G	Lung	ENSG00000125445	G	1.47638e-09	0.00038378	MRPS7
rs9909306	17	73211642	17:73211642:A:G	Lung	ENSG00000125447	G	2.99984e-07	0.00038378	GGA3
rs9909306	17	73211642	17:73211642:A:G	Lung	ENSG00000125450	G	2.9791e-14	0.00038378	NUP85
rs9909306	17	73211642	17:73211642:A:G	Muscle_Skeletal	ENSG00000125450	G	1.78094e-15	0.00030405	NUP85
rs9909306	17	73211642	17:73211642:A:G	Nerve_Tibial	ENSG00000125450	G	9.61448e-11	0.000222679	NUP85
rs9909306	17	73211642	17:73211642:A:G	Pancreas	ENSG00000125445	G	5.57375e-06	0.00111439	MRPS7
rs9909306	17	73211642	17:73211642:A:G	Pancreas	ENSG00000125450	G	1.29628e-11	0.00061307	NUP85
rs9909306	17	73211642	17:73211642:A:G	Pituitary	ENSG00000125450	G	7.42738e-10	0.00165836	NUP85
rs9909306	17	73211642	17:73211642:A:G	Cells_Transformed_fibroblasts	ENSG00000125445	G	3.28351e-06	0.00020866	MRPS7
rs9909306	17	73211642	17:73211642:A:G	Skin_Not_Sun_Exposed_Suprapubic	ENSG00000125445	G	1.5744e-06	0.00247323	MRPS7
rs9909306	17	73211642	17:73211642:A:G	Skin_Not_Sun_Exposed_Suprapubic	ENSG00000125450	G	1.60304e-10	0.000506735	NUP85
rs9909306	17	73211642	17:73211642:A:G	Skin_Sun_Exposed_Lower_leg	ENSG00000125445	G	4.37191e-07	0.000534732	MRPS7
rs9909306	17	73211642	17:73211642:A:G	Skin_Sun_Exposed_Lower_leg	ENSG00000125450	G	6.33112e-13	0.00028813	NUP85
rs9909306	17	73211642	17:73211642:A:G	Stomach	ENSG00000125450	G	2.97795e-08	0.000924705	NUP85
rs9909306	17	73211642	17:73211642:A:G	Testis	ENSG00000125450	G	4.25011e-11	0.000378299	NUP85
rs9909306	17	73211642	17:73211642:A:G	Testis	ENSG00000125458	G	7.43864e-09	0.000378299	NT5C
rs9909306	17	73211642	17:73211642:A:G	Thyroid	ENSG00000125445	G	6.62356e-08	0.000224494	MRPS7
rs9909306	17	73211642	17:73211642:A:G	Thyroid	ENSG00000125447	G	3.57519e-06	0.000420238	GGA3
rs9909306	17	73211642	17:73211642:A:G	Thyroid	ENSG00000125450	G	9.91102e-25	0.000224494	NUP85
rs1005714	17	73224639	17:73224639:C:G	Adipose_Subcutaneous	ENSG00000125445	C	5.44742e-14	1.38573e-17	MRPS7
rs1005714	17	73224639	17:73224639:C:G	Adipose_Subcutaneous	ENSG00000125447	C	1.95249e-11	8.61092e-11	GGA3
rs1005714	17	73224639	17:73224639:C:G	Adipose_Subcutaneous	ENSG00000125450	C	4.50903e-17	1.59997e-19	NUP85
rs1005714	17	73224639	17:73224639:C:G	Adipose_Subcutaneous	ENSG00000170190	C	2.91379e-05	0.00195352	SLC16A5
rs1005714	17	73224639	17:73224639:C:G	Adipose_Visceral_Omentum	ENSG00000125445	C	1.58273e-09	6.35317e-09	MRPS7
rs1005714	17	73224639	17:73224639:C:G	Adipose_Visceral_Omentum	ENSG00000125450	C	2.4515e-20	1.53541e-23	NUP85
rs1005714	17	73224639	17:73224639:C:G	Adrenal_Gland	ENSG00000125445	C	2.06293e-13	2.79305e-14	MRPS7
rs1005714	17	73224639	17:73224639:C:G	Adrenal_Gland	ENSG00000125450	C	7.40362e-06	2.16145e-05	NUP85
rs1005714	17	73224639	17:73224639:C:G	Cells_EBV-transformed_lymphocytes	ENSG00000125445	C	3.69222e-09	6.16272e-09	MRPS7
rs1005714	17	73224639	17:73224639:C:G	Whole_Blood	ENSG00000125445	C	3.70605e-16	9.82874e-19	MRPS7
rs1005714	17	73224639	17:73224639:C:G	Whole_Blood	ENSG00000125447	C	2.76573e-05	0.00144663	GGA3
rs1005714	17	73224639	17:73224639:C:G	Whole_Blood	ENSG00000125450	C	4.90029e-23	4.0886e-31	NUP85
rs1005714	17	73224639	17:73224639:C:G	Artery_Aorta	ENSG00000125445	C	1.744e-16	4.06655e-13	MRPS7
rs1005714	17	73224639	17:73224639:C:G	Artery_Aorta	ENSG00000125450	C	1.98568e-28	5.66044e-36	NUP85
rs1005714	17	73224639	17:73224639:C:G	Artery_Coronary	ENSG00000125445	C	4.12981e-06	0.0143018	MRPS7
rs1005714	17	73224639	17:73224639:C:G	Artery_Coronary	ENSG00000125450	C	8.14776e-12	5.09945e-13	NUP85
rs1005714	17	73224639	17:73224639:C:G	Artery_Tibial	ENSG00000125445	C	3.15257e-11	1.2211e-09	MRPS7
rs1005714	17	73224639	17:73224639:C:G	Artery_Tibial	ENSG00000125450	C	8.74143e-26	5.9376e-39	NUP85
rs1005714	17	73224639	17:73224639:C:G	Brain_Amygdala	ENSG00000125450	C	6.72308e-07	1.5695e-05	NUP85
rs1005714	17	73224639	17:73224639:C:G	Brain_Anterior_cingulate_cortex_BA24	ENSG00000125450	C	1.62516e-06	4.69603e-05	NUP85
rs1005714	17	73224639	17:73224639:C:G	Brain_Caudate_basal_ganglia	ENSG00000125450	C	1.42745e-10	1.42452e-13	NUP85
rs1005714	17	73224639	17:73224639:C:G	Brain_Cerebellar_Hemisphere	ENSG00000125445	C	1.85056e-08	1.40054e-06	MRPS7
rs1005714	17	73224639	17:73224639:C:G	Brain_Cerebellar_Hemisphere	ENSG00000125450	C	5.78141e-14	1.34895e-25	NUP85
rs1005714	17	73224639	17:73224639:C:G	Brain_Cerebellum	ENSG00000125445	C	7.38489e-12	1.40626e-10	MRPS7
rs1005714	17	73224639	17:73224639:C:G	Brain_Cerebellum	ENSG00000125450	C	3.64015e-19	2.74936e-37	NUP85
rs1005714	17	73224639	17:73224639:C:G	Brain_Hippocampus	ENSG00000125450	C	1.52392e-06	3.84238e-07	NUP85
rs1005714	17	73224639	17:73224639:C:G	Brain_Hypothalamus	ENSG00000125450	C	7.18385e-06	4.91938e-09	NUP85
rs1005714	17	73224639	17:73224639:C:G	Brain_Nucleus_accumbens_basal_ganglia	ENSG00000125450	C	1.20139e-07	3.52646e-08	NUP85
rs1005714	17	73224639	17:73224639:C:G	Brain_Putamen_basal_ganglia	ENSG00000125450	C	6.90814e-07	4.34063e-07	NUP85
rs1005714	17	73224639	17:73224639:C:G	Breast_Mammary_Tissue	ENSG00000125445	C	1.39806e-05	9.47532e-06	MRPS7
rs1005714	17	73224639	17:73224639:C:G	Breast_Mammary_Tissue	ENSG00000125447	C	1.45271e-12	1.34432e-08	GGA3
rs1005714	17	73224639	17:73224639:C:G	Breast_Mammary_Tissue	ENSG00000125450	C	6.39089e-15	9.29108e-15	NUP85
rs1005714	17	73224639	17:73224639:C:G	Breast_Mammary_Tissue	ENSG00000125458	C	6.65038e-07	0.000528379	NT5C
rs1005714	17	73224639	17:73224639:C:G	Colon_Sigmoid	ENSG00000125445	C	1.61327e-07	5.07759e-05	MRPS7
rs1005714	17	73224639	17:73224639:C:G	Colon_Sigmoid	ENSG00000125450	C	1.86249e-17	2.82613e-24	NUP85
rs1005714	17	73224639	17:73224639:C:G	Colon_Transverse	ENSG00000125445	C	4.87119e-16	9.30678e-20	MRPS7
rs1005714	17	73224639	17:73224639:C:G	Colon_Transverse	ENSG00000125447	C	6.81539e-06	0.00404912	GGA3
rs1005714	17	73224639	17:73224639:C:G	Colon_Transverse	ENSG00000125450	C	3.52056e-17	1.57937e-22	NUP85
rs1005714	17	73224639	17:73224639:C:G	Esophagus_Gastroesophageal_Junction	ENSG00000125445	C	4.91383e-08	6.32252e-07	MRPS7
rs1005714	17	73224639	17:73224639:C:G	Esophagus_Gastroesophageal_Junction	ENSG00000125450	C	1.372e-14	5.301e-19	NUP85
rs1005714	17	73224639	17:73224639:C:G	Esophagus_Mucosa	ENSG00000125445	C	2.87341e-25	1.11083e-26	MRPS7
rs1005714	17	73224639	17:73224639:C:G	Esophagus_Mucosa	ENSG00000125450	C	8.84215e-23	6.39001e-28	NUP85
rs1005714	17	73224639	17:73224639:C:G	Esophagus_Mucosa	ENSG00000125458	C	1.7317e-05	1.289e-07	NT5C
rs1005714	17	73224639	17:73224639:C:G	Esophagus_Muscularis	ENSG00000125445	C	9.66375e-16	3.96328e-16	MRPS7
rs1005714	17	73224639	17:73224639:C:G	Esophagus_Muscularis	ENSG00000125450	C	1.94231e-30	1.7253e-37	NUP85
rs1005714	17	73224639	17:73224639:C:G	Esophagus_Muscularis	ENSG00000125458	C	2.48993e-07	4.94164e-15	NT5C
rs1005714	17	73224639	17:73224639:C:G	Heart_Atrial_Appendage	ENSG00000125445	C	4.23476e-18	2.33837e-22	MRPS7
rs1005714	17	73224639	17:73224639:C:G	Heart_Atrial_Appendage	ENSG00000125450	C	2.57348e-16	5.99431e-18	NUP85
rs1005714	17	73224639	17:73224639:C:G	Heart_Left_Ventricle	ENSG00000125445	C	3.85682e-16	7.4278e-26	MRPS7
rs1005714	17	73224639	17:73224639:C:G	Heart_Left_Ventricle	ENSG00000125450	C	5.099e-17	1.33344e-22	NUP85
rs1005714	17	73224639	17:73224639:C:G	Liver	ENSG00000125445	C	3.54815e-13	9.71079e-16	MRPS7
rs1005714	17	73224639	17:73224639:C:G	Liver	ENSG00000125450	C	1.38203e-14	3.37474e-12	NUP85
rs1005714	17	73224639	17:73224639:C:G	Lung	ENSG00000125445	C	1.69755e-18	5.82147e-20	MRPS7
rs1005714	17	73224639	17:73224639:C:G	Lung	ENSG00000125447	C	5.36795e-10	2.73618e-11	GGA3
rs1005714	17	73224639	17:73224639:C:G	Lung	ENSG00000125450	C	1.06425e-18	1.81535e-32	NUP85
rs1005714	17	73224639	17:73224639:C:G	Muscle_Skeletal	ENSG00000125445	C	2.50523e-13	5.73355e-13	MRPS7
rs1005714	17	73224639	17:73224639:C:G	Muscle_Skeletal	ENSG00000125450	C	4.71783e-22	2.54494e-26	NUP85
rs1005714	17	73224639	17:73224639:C:G	Nerve_Tibial	ENSG00000125445	C	1.81364e-18	9.09563e-20	MRPS7
rs1005714	17	73224639	17:73224639:C:G	Nerve_Tibial	ENSG00000125447	C	1.41865e-05	3.36531e-05	GGA3
rs1005714	17	73224639	17:73224639:C:G	Nerve_Tibial	ENSG00000125450	C	3.65377e-17	1.32005e-27	NUP85
rs1005714	17	73224639	17:73224639:C:G	Nerve_Tibial	ENSG00000125458	C	3.33666e-05	2.33421e-11	NT5C
rs1005714	17	73224639	17:73224639:C:G	Ovary	ENSG00000125450	C	6.89731e-08	4.72845e-05	NUP85
rs1005714	17	73224639	17:73224639:C:G	Pancreas	ENSG00000125445	C	9.69768e-16	1.25549e-15	MRPS7
rs1005714	17	73224639	17:73224639:C:G	Pancreas	ENSG00000125447	C	6.20823e-08	5.23868e-07	GGA3
rs1005714	17	73224639	17:73224639:C:G	Pancreas	ENSG00000125450	C	5.61844e-23	2.22152e-36	NUP85
rs1005714	17	73224639	17:73224639:C:G	Pituitary	ENSG00000125445	C	1.50491e-11	8.56772e-08	MRPS7
rs1005714	17	73224639	17:73224639:C:G	Pituitary	ENSG00000125450	C	1.17333e-16	5.1207e-20	NUP85
rs1005714	17	73224639	17:73224639:C:G	Prostate	ENSG00000125450	C	1.08471e-09	1.03848e-13	NUP85
rs1005714	17	73224639	17:73224639:C:G	Minor_Salivary_Gland	ENSG00000125450	C	1.34643e-06	0.000489747	NUP85
rs1005714	17	73224639	17:73224639:C:G	Cells_Transformed_fibroblasts	ENSG00000125445	C	2.41055e-13	8.06142e-17	MRPS7
rs1005714	17	73224639	17:73224639:C:G	Skin_Not_Sun_Exposed_Suprapubic	ENSG00000125445	C	4.22976e-15	9.26272e-17	MRPS7
rs1005714	17	73224639	17:73224639:C:G	Skin_Not_Sun_Exposed_Suprapubic	ENSG00000125447	C	1.07735e-08	1.12585e-07	GGA3
rs1005714	17	73224639	17:73224639:C:G	Skin_Not_Sun_Exposed_Suprapubic	ENSG00000125450	C	7.47587e-18	3.13277e-26	NUP85
rs1005714	17	73224639	17:73224639:C:G	Skin_Sun_Exposed_Lower_leg	ENSG00000125445	C	1.8773e-20	1.16887e-24	MRPS7
rs1005714	17	73224639	17:73224639:C:G	Skin_Sun_Exposed_Lower_leg	ENSG00000125450	C	9.13984e-16	3.5337e-18	NUP85
rs1005714	17	73224639	17:73224639:C:G	Small_Intestine_Terminal_Ileum	ENSG00000125445	C	3.07188e-07	5.89496e-07	MRPS7
rs1005714	17	73224639	17:73224639:C:G	Small_Intestine_Terminal_Ileum	ENSG00000125450	C	4.00717e-08	1.73879e-13	NUP85
rs1005714	17	73224639	17:73224639:C:G	Spleen	ENSG00000125445	C	1.56496e-07	2.62965e-11	MRPS7
rs1005714	17	73224639	17:73224639:C:G	Spleen	ENSG00000125450	C	1.37886e-08	1.99748e-09	NUP85
rs1005714	17	73224639	17:73224639:C:G	Stomach	ENSG00000125445	C	1.27377e-11	5.4129e-15	MRPS7
rs1005714	17	73224639	17:73224639:C:G	Stomach	ENSG00000125447	C	4.63236e-07	0.000782369	GGA3
rs1005714	17	73224639	17:73224639:C:G	Stomach	ENSG00000125450	C	9.56705e-14	1.73969e-16	NUP85
rs1005714	17	73224639	17:73224639:C:G	Testis	ENSG00000125450	C	2.15893e-21	8.54487e-37	NUP85
rs1005714	17	73224639	17:73224639:C:G	Testis	ENSG00000125458	C	4.06307e-10	3.71232e-08	NT5C
rs1005714	17	73224639	17:73224639:C:G	Thyroid	ENSG00000073350	C	4.20824e-06	4.14357e-08	LLGL2
rs1005714	17	73224639	17:73224639:C:G	Thyroid	ENSG00000125445	C	2.71534e-24	1.06228e-23	MRPS7
rs1005714	17	73224639	17:73224639:C:G	Thyroid	ENSG00000125447	C	4.33247e-09	4.27824e-08	GGA3
rs1005714	17	73224639	17:73224639:C:G	Thyroid	ENSG00000125450	C	5.06586e-39	1.83485e-55	NUP85
rs1005714	17	73224639	17:73224639:C:G	Thyroid	ENSG00000125458	C	2.27702e-06	5.67077e-14	NT5C
rs1005714	17	73224639	17:73224639:C:G	Uterus	ENSG00000125445	C	6.24042e-07	0.000586859	MRPS7
rs1005714	17	73224639	17:73224639:C:G	Uterus	ENSG00000125450	C	7.23948e-09	7.89812e-07	NUP85
rs1005714	17	73224639	17:73224639:C:G	Vagina	ENSG00000125450	C	6.37447e-06	0.000113054	NUP85
rs1005714	17	73224639	17:73224639:C:G	Adipose_Subcutaneous	ENSG00000125447	C	1.11401e-07	0.000270753	GGA3
rs1005714	17	73224639	17:73224639:C:G	Adipose_Subcutaneous	ENSG00000125450	C	3.95219e-09	0.000270753	NUP85
rs1005714	17	73224639	17:73224639:C:G	Adipose_Visceral_Omentum	ENSG00000125450	C	1.81752e-08	0.000688039	NUP85
rs1005714	17	73224639	17:73224639:C:G	Cells_EBV-transformed_lymphocytes	ENSG00000125445	C	5.92429e-08	0.000941623	MRPS7
rs1005714	17	73224639	17:73224639:C:G	Whole_Blood	ENSG00000125445	C	2.10591e-08	0.000333874	MRPS7
rs1005714	17	73224639	17:73224639:C:G	Whole_Blood	ENSG00000125450	C	7.55301e-20	0.000333874	NUP85
rs1005714	17	73224639	17:73224639:C:G	Artery_Aorta	ENSG00000125445	C	3.70407e-07	0.000407663	MRPS7
rs1005714	17	73224639	17:73224639:C:G	Artery_Aorta	ENSG00000125450	C	9.18137e-14	0.000407663	NUP85
rs1005714	17	73224639	17:73224639:C:G	Artery_Coronary	ENSG00000125450	C	6.969e-07	0.0013791	NUP85
rs1005714	17	73224639	17:73224639:C:G	Artery_Tibial	ENSG00000125450	C	1.08153e-13	0.000263002	NUP85
rs1005714	17	73224639	17:73224639:C:G	Brain_Caudate_basal_ganglia	ENSG00000125450	C	1.19514e-06	0.00139016	NUP85
rs1005714	17	73224639	17:73224639:C:G	Brain_Cerebellar_Hemisphere	ENSG00000125450	C	4.42653e-09	0.000977302	NUP85
rs1005714	17	73224639	17:73224639:C:G	Brain_Cerebellum	ENSG00000125450	C	7.17075e-11	0.000770552	NUP85
rs1005714	17	73224639	17:73224639:C:G	Brain_Nucleus_accumbens_basal_ganglia	ENSG00000125450	C	8.19478e-09	0.00172362	NUP85
rs1005714	17	73224639	17:73224639:C:G	Breast_Mammary_Tissue	ENSG00000125447	C	1.51385e-07	0.00077204	GGA3
rs1005714	17	73224639	17:73224639:C:G	Breast_Mammary_Tissue	ENSG00000125450	C	4.43588e-10	0.00077204	NUP85
rs1005714	17	73224639	17:73224639:C:G	Colon_Sigmoid	ENSG00000125450	C	2.3796e-11	0.00110411	NUP85
rs1005714	17	73224639	17:73224639:C:G	Colon_Transverse	ENSG00000125445	C	3.82406e-06	0.000674021	MRPS7
rs1005714	17	73224639	17:73224639:C:G	Colon_Transverse	ENSG00000125447	C	3.08463e-07	0.00122268	GGA3
rs1005714	17	73224639	17:73224639:C:G	Colon_Transverse	ENSG00000125450	C	2.95765e-10	0.000674021	NUP85
rs1005714	17	73224639	17:73224639:C:G	Esophagus_Gastroesophageal_Junction	ENSG00000125450	C	1.31308e-08	0.00116039	NUP85
rs1005714	17	73224639	17:73224639:C:G	Esophagus_Mucosa	ENSG00000125445	C	7.62643e-10	0.000312239	MRPS7
rs1005714	17	73224639	17:73224639:C:G	Esophagus_Mucosa	ENSG00000125450	C	2.09733e-15	0.000312239	NUP85
rs1005714	17	73224639	17:73224639:C:G	Esophagus_Muscularis	ENSG00000125445	C	6.34203e-06	0.0114793	MRPS7
rs1005714	17	73224639	17:73224639:C:G	Esophagus_Muscularis	ENSG00000125449	C	1.67818e-06	0.000335986	ARMC7
rs1005714	17	73224639	17:73224639:C:G	Esophagus_Muscularis	ENSG00000125450	C	2.30743e-17	0.000335986	NUP85
rs1005714	17	73224639	17:73224639:C:G	Heart_Atrial_Appendage	ENSG00000125445	C	1.0094e-06	0.000720745	MRPS7
rs1005714	17	73224639	17:73224639:C:G	Heart_Atrial_Appendage	ENSG00000125450	C	1.90065e-08	0.000720745	NUP85
rs1005714	17	73224639	17:73224639:C:G	Heart_Left_Ventricle	ENSG00000125445	C	8.0955e-11	0.000596884	MRPS7
rs1005714	17	73224639	17:73224639:C:G	Heart_Left_Ventricle	ENSG00000125450	C	7.75874e-11	0.000596884	NUP85
rs1005714	17	73224639	17:73224639:C:G	Liver	ENSG00000125445	C	3.15008e-09	0.00186639	MRPS7
rs1005714	17	73224639	17:73224639:C:G	Liver	ENSG00000125450	C	8.17734e-10	0.00186639	NUP85
rs1005714	17	73224639	17:73224639:C:G	Lung	ENSG00000125445	C	1.63285e-09	0.00038378	MRPS7
rs1005714	17	73224639	17:73224639:C:G	Lung	ENSG00000125447	C	3.0565e-07	0.00038378	GGA3
rs1005714	17	73224639	17:73224639:C:G	Lung	ENSG00000125450	C	2.75869e-14	0.00038378	NUP85
rs1005714	17	73224639	17:73224639:C:G	Muscle_Skeletal	ENSG00000125450	C	5.61096e-15	0.00030405	NUP85
rs1005714	17	73224639	17:73224639:C:G	Nerve_Tibial	ENSG00000125450	C	2.96146e-10	0.000222679	NUP85
rs1005714	17	73224639	17:73224639:C:G	Pancreas	ENSG00000125445	C	4.78124e-06	0.00111439	MRPS7
rs1005714	17	73224639	17:73224639:C:G	Pancreas	ENSG00000125450	C	3.64169e-11	0.00061307	NUP85
rs1005714	17	73224639	17:73224639:C:G	Pituitary	ENSG00000125450	C	7.42738e-10	0.00165836	NUP85
rs1005714	17	73224639	17:73224639:C:G	Prostate	ENSG00000125450	C	1.83929e-06	0.00247235	NUP85
rs1005714	17	73224639	17:73224639:C:G	Cells_Transformed_fibroblasts	ENSG00000125445	C	2.89276e-06	0.00020866	MRPS7
rs1005714	17	73224639	17:73224639:C:G	Skin_Not_Sun_Exposed_Suprapubic	ENSG00000125445	C	4.22765e-06	0.00247323	MRPS7
rs1005714	17	73224639	17:73224639:C:G	Skin_Not_Sun_Exposed_Suprapubic	ENSG00000125447	C	9.20734e-06	0.00173321	GGA3
rs1005714	17	73224639	17:73224639:C:G	Skin_Not_Sun_Exposed_Suprapubic	ENSG00000125450	C	2.03621e-10	0.000506735	NUP85
rs1005714	17	73224639	17:73224639:C:G	Skin_Sun_Exposed_Lower_leg	ENSG00000125445	C	2.34592e-07	0.000534732	MRPS7
rs1005714	17	73224639	17:73224639:C:G	Skin_Sun_Exposed_Lower_leg	ENSG00000125450	C	1.03816e-12	0.00028813	NUP85
rs1005714	17	73224639	17:73224639:C:G	Stomach	ENSG00000125450	C	5.56338e-08	0.000924705	NUP85
rs1005714	17	73224639	17:73224639:C:G	Testis	ENSG00000125450	C	4.25011e-11	0.000378299	NUP85
rs1005714	17	73224639	17:73224639:C:G	Testis	ENSG00000125458	C	7.43864e-09	0.000378299	NT5C
rs1005714	17	73224639	17:73224639:C:G	Thyroid	ENSG00000125445	C	9.60491e-08	0.000224494	MRPS7
rs1005714	17	73224639	17:73224639:C:G	Thyroid	ENSG00000125447	C	2.63148e-06	0.000420238	GGA3
rs1005714	17	73224639	17:73224639:C:G	Thyroid	ENSG00000125450	C	2.57133e-24	0.000224494	NUP85
rs12150884	19	18179973	19:18179973:A:G	Adipose_Visceral_Omentum	ENSG00000096996	A	3.60541e-08	5.65494e-05	IL12RB1
rs12150884	19	18179973	19:18179973:A:G	Cells_EBV-transformed_lymphocytes	ENSG00000096996	A	3.46966e-07	3.09293e-06	IL12RB1
rs12150884	19	18179973	19:18179973:A:G	Whole_Blood	ENSG00000096996	A	4.83414e-17	5.6809e-16	IL12RB1
rs12150884	19	18179973	19:18179973:A:G	Colon_Sigmoid	ENSG00000096996	A	1.17398e-06	0.00256347	IL12RB1
rs12150884	19	18179973	19:18179973:A:G	Esophagus_Mucosa	ENSG00000096996	A	6.10042e-06	0.00389638	IL12RB1
rs12150884	19	18179973	19:18179973:A:G	Lung	ENSG00000096996	A	1.32308e-21	2.65664e-16	IL12RB1
rs12150884	19	18179973	19:18179973:A:G	Nerve_Tibial	ENSG00000096996	A	1.39527e-08	7.49729e-05	IL12RB1
rs12150884	19	18179973	19:18179973:A:G	Skin_Not_Sun_Exposed_Suprapubic	ENSG00000130518	A	3.35802e-06	6.04413e-16	KIAA1683
rs12150884	19	18179973	19:18179973:A:G	Spleen	ENSG00000096996	A	2.29851e-11	8.42941e-09	IL12RB1
rs12150884	19	18179973	19:18179973:A:G	Thyroid	ENSG00000130518	A	4.34266e-08	5.15455e-25	KIAA1683
rs12150884	19	18179973	19:18179973:A:G	Whole_Blood	ENSG00000096996	A	3.55671e-18	0.000333874	IL12RB1
rs12150884	19	18179973	19:18179973:A:G	Lung	ENSG00000096996	A	1.12198e-10	0.00038378	IL12RB1
rs12150884	19	18179973	19:18179973:A:G	Spleen	ENSG00000096996	A	1.35408e-06	0.00116432	IL12RB1
rs2305743	19	18193191	19:18193191:A:G	Adipose_Visceral_Omentum	ENSG00000096996	A	1.91789e-07	5.65494e-05	IL12RB1
rs2305743	19	18193191	19:18193191:A:G	Whole_Blood	ENSG00000096996	A	1.63195e-15	5.6809e-16	IL12RB1
rs2305743	19	18193191	19:18193191:A:G	Lung	ENSG00000096996	A	7.90708e-18	2.65664e-16	IL12RB1
rs2305743	19	18193191	19:18193191:A:G	Nerve_Tibial	ENSG00000096996	A	7.65042e-06	7.49729e-05	IL12RB1
rs2305743	19	18193191	19:18193191:A:G	Skin_Not_Sun_Exposed_Suprapubic	ENSG00000130518	A	8.39924e-06	6.04413e-16	KIAA1683
rs2305743	19	18193191	19:18193191:A:G	Spleen	ENSG00000096996	A	1.33227e-08	8.42941e-09	IL12RB1
rs2305743	19	18193191	19:18193191:A:G	Thyroid	ENSG00000130518	A	2.63241e-08	5.15455e-25	KIAA1683
rs2305743	19	18193191	19:18193191:A:G	Whole_Blood	ENSG00000096996	A	1.54546e-16	0.000333874	IL12RB1
rs2305743	19	18193191	19:18193191:A:G	Lung	ENSG00000096996	A	8.11957e-09	0.00038378	IL12RB1
