# Supplementary material for: GWAS for systemic sclerosis identifies multiple risk loci and highlights fibrotic and vasculopathy pathways
Source: Nat Commun. 2019 Oct 31;10:4955. doi: 10.1038/s41467-019-12760-y (PMC6823490; doi:10.1038/s41467-019-12760-y)
Supplement: Supplementary file 5 — Dataset 4 [file 41467_2019_12760_MOESM5_ESM.xlsx]

## Sheet: Supplementary Data 4
Supplementary Data 4. Exonic non-synonymous variants from credible sets or exonic non-synonymous variants in high to moderate LD (r2 ≥ 0.8, r2 ≥ 0.6, respectively) with SNPs from credible sets.
SNP	Chr	Ref	Alt	Func.refGene	Gene.refGene	Credible-set locus	ExonicFunc.refGene	1000G_EUR	SIFT_score	SIFT_converted_rankscore	SIFT_pred*	Polyphen2_HDIV_score	Polyphen2_HDIV_rankscore	Polyphen2_HDIV_pred*	Polyphen2_HVAR_score	Polyphen2_HVAR_rankscore	Polyphen2_HVAR_pred*
rs1132200	chr3	C	T	exonic	TMEM39A	POGLUT1-TIMMDC1-CD80-ARHGAP31	nonsynonymous SNV	0.14	0.033	0.443	D	0.043	0.202	B	0.027	0.198	B
rs2246614	chr11	T	G	exonic	CDHR5	CDHR5-IRF7	nonsynonymous SNV	0.66	1	0.01	T	0	0.026	B	0	0.013	B
rs1131665	chr11	T	C	exonic	IRF7		nonsynonymous SNV	0.27	1	0.01	T	0	0.09	B	0.002	0.08	B
rs1061502	chr11	T	C	exonic	IRF7		nonsynonymous SNV	0.27	1	0.01	T	0	0.026	B	0	0.04	B
rs2740375	chr11	G	A	exonic	CDHR5		nonsynonymous SNV	0.56	0.409	0.102	T	0.093	0.238	B	0.032	0.208	B
rs7108757	chr11	C	T	exonic	CDHR5		nonsynonymous SNV	0.21	0.445	0.264	T	0	0.119	B	0.001	0.08	B
rs2305480	chr17	G	A	exonic	GSDMB	IKZF3-GSDMB	nonsynonymous SNV	0.47	0.898	0.112	T	0.877	0.462	P	0.675	0.514	P
rs2305479	chr17	C	T	exonic	GSDMB		nonsynonymous SNV	0.5	0.129	0.351	T	1	0.899	D	0.995	0.916	D
rs11557467	chr17	G	T	exonic	ZPBP2		nonsynonymous SNV	0.51	0.041	0.419	D	0.004	0.307	B	0.001	0.38	B
rs8075276	chr17	C	T	exonic	MRPS7	NUP85-GRB2	nonsynonymous SNV	0.8	0.052	0.39	T	0.029	0.185	B	0.013	0.154	B
rs11575926	chr19	C	T	exonic	IL12RB1	IL12RB1	nonsynonymous SNV	0.16	.	.	.	0.025	0.297	B	0.007	0.173	B
*B, bening; D, damaging; P, probably damaging; T, tolerated.
