# Supplementary material for: GWAS for systemic sclerosis identifies multiple risk loci and highlights fibrotic and vasculopathy pathways
Source: Nat Commun. 2019 Oct 31;10:4955. doi: 10.1038/s41467-019-12760-y (PMC6823490; doi:10.1038/s41467-019-12760-y)
Supplement: Supplementary file 6 — Dataset 5 [file 41467_2019_12760_MOESM6_ESM.xlsx]

## Sheet: Supplementary Data 5
Supplementary Data 5. SNPs from credible sets showing pleiotropic effect in other diseases.
Chr	Bp	Tested SNP	PMID	Date	Journal	Link	Study	Trait	InitialN	ReplicationN	Region	ReportedGene	MappedGene	UpGene	DownGene	SNP_Gene_ID	UpGeneDist	DownGeneDist	Strongest	SNPs	Context	P	OR/Beta
1	67822377	rs3790567	19458352	2009-05-20	N Engl J Med	www.ncbi.nlm.nih.gov/pubmed/19458352	Primary biliary cirrhosis associated with HLA, IL12A, and IL12RB2 variants.	Primary biliary cholangitis	505 European ancestry cases, 1,507 European ancestry controls	526 European ancestry cases, 1,206 European ancestry controls	1p31.3	IL12RB2	IL12RB2			3595			rs3790567-A	rs3790567	intron_variant	3e-11	1.51
1	67822377	rs3790567	20639880	2010-07-18	Nat Genet	www.ncbi.nlm.nih.gov/pubmed/20639880	Genome-wide meta-analyses identify three loci associated with primary biliary cirrhosis.	Primary biliary cholangitis	453 European ancestry cases, 945 European ancestry controls,	481 European ancestry cases, 3,706 European ancestry controls	1p31.3	IL12RB2	IL12RB2			3595			rs3790567-A	rs3790567	intron_variant	8e-12	1.48
2	191543962	rs3771317	26394269	2015-09-22	Nat Commun	www.ncbi.nlm.nih.gov/pubmed/26394269	International genome-wide meta-analysis identifies new primary biliary cirrhosis risk loci and targetable pathogenic pathways.	Primary biliary cholangitis	2,764 European ancestry cases, 10,475 European ancestry controls	3,716 European ancestry cases, 4,261 European ancestry controls	2q32.2	NAB1, STAT1, STAT4	NAB1			4664			rs3771317-C	rs3771317	intron_variant	2e-14	1.40845
2	191902758	rs3821236	19165918	2008-08-01	Nat Genet	www.ncbi.nlm.nih.gov/pubmed/19165918	Genetic variants near TNFAIP3 on 6q23 are associated with systemic lupus erythematosus.	Systemic lupus erythematosus	431 European ancestry cases, 2,155 European ancestry controls	447 European ancestry trios, 293 trios	2q32.2	STAT4	STAT4			6775			rs3821236-?	rs3821236	intron_variant	8e-11	1.49
4	965779	rs11724804	26394269	2015-09-22	Nat Commun	www.ncbi.nlm.nih.gov/pubmed/26394269	International genome-wide meta-analysis identifies new primary biliary cirrhosis risk loci and targetable pathogenic pathways.	Primary biliary cholangitis	2,764 European ancestry cases, 10,475 European ancestry controls	3,716 European ancestry cases, 4,261 European ancestry controls	4p16.3	GAK, TMEM175, DGKQ, SLC26A1a, IDUA, FGFRL1	DGKQ			1609			rs11724804-A	rs11724804	intron_variant	9e-12	1.22
4	103449041	rs230534	28062665	2017-01-05	Hum Mol Genet	www.ncbi.nlm.nih.gov/pubmed/28062665	Genome-wide association studies identify PRKCB as a novel genetic susceptibility locus for primary biliary cholangitis in the Japanese population.	Primary biliary cholangitis	1,381 Japanese ancestry cases, 1,505 Japanese ancestry controls	512 Japanese ancestry cases, 6,512 Japanese ancestry controls	4q24	NFKB1	NFKB1			4790			rs230534-T	rs230534	intron_variant	1e-07	1.33606
5	150455732	rs3792783	27863252	2016-11-17	Cell	www.ncbi.nlm.nih.gov/pubmed/27863252	The Allelic Landscape of Human Blood Cell Trait Variation and Links to Common Complex Disease.	Neutrophil percentage of granulocytes	170,672 European ancestry individuals	NA	5q33.1	TNIP1	TNIP1			10318			rs3792783-G	rs3792783	intron_variant	2e-11	0.0331753
8	11343973	rs2736340	19503088	2009-06-07	Nat Genet	www.ncbi.nlm.nih.gov/pubmed/19503088	REL, encoding a member of the NF-kappaB family of transcription factors, is a newly defined risk locus for rheumatoid arthritis.	Rheumatoid arthritis	2,418 European ancestry cases, 4,504 European ancestry controls	2,604 cases, 2,882 controls	8p23.1	BLK	FAM167A - BLK	83648	640		10560	7527	rs2736340-A	rs2736340	regulatory_region_variant	6e-09	1.19
8	11343973	rs2736340	21408207	2011-03-03	PLoS Genet	www.ncbi.nlm.nih.gov/pubmed/21408207	Differential genetic associations for systemic lupus erythematosus based on anti-dsDNA autoantibody production.	Systemic lupus erythematosus	811 anti-dsDNA positive European ancestry cases, 906 anti-dsDNA negative European ancestry cases, 4,813 European ancestry controls	NA	8p23.1	BLK	FAM167A - BLK	83648	640		10560	7527	rs2736340-T	rs2736340	regulatory_region_variant	3e-07	1.38
8	11343973	rs2736340	22446961	2012-03-25	Nat Genet	www.ncbi.nlm.nih.gov/pubmed/22446961	Two new susceptibility loci for Kawasaki disease identified through genome-wide association analysis.	Kawasaki disease	622 Han Chinese ancestry cases, 1,107 Han Chinese ancestry controls	261 Han Chinese ancestry cases, 550 Han Chinese ancestry controls	8p23.1	BLK	FAM167A - BLK	83648	640		10560	7527	rs2736340-T	rs2736340	regulatory_region_variant	9e-10	1.538
8	11343973	rs2736340	23740937	2013-06-10	Hum Mol Genet	www.ncbi.nlm.nih.gov/pubmed/23740937	A systemic sclerosis and systemic lupus erythematosus pan-meta-GWAS reveals new shared susceptibility loci.	Systemic lupus erythematosus and Systemic sclerosis	up to 2,761 European ancestry systemic sclerosis cases, 769 European ancestry systemic lupus erythematosus cases, 7,381 European ancestry controls	up to 1,578 European ancestry systemic sclerosis cases, 1,727 European ancestry systemic lupus erythematosus cases, 6,893 European ancestry controls	8p23.1	BLK	FAM167A - BLK	83648	640		10560	7527	rs2736340-?	rs2736340	regulatory_region_variant	1e-08	1.217
8	11343973	rs2736340	26502338	2015-10-26	Nat Genet	www.ncbi.nlm.nih.gov/pubmed/26502338	Genetic association analyses implicate aberrant regulation of innate and adaptive immunity genes in the pathogenesis of systemic lupus erythematosus.	Systemic lupus erythematosus	5,201 European ancestry cases, 9,066 European ancestry controls	2,018 European ancestry cases, 6,925 European ancestry controls	8p23.1	BLK	FAM167A - BLK	83648	640		10560	7527	rs2736340-T	rs2736340	regulatory_region_variant	6e-20	1.29
8	11343973	rs2736340	27193031	2016-05-18	Ann Rheum Dis	www.ncbi.nlm.nih.gov/pubmed/27193031	A combined large-scale meta-analysis identifies COG6 as a novel shared risk locus for rheumatoid arthritis and systemic lupus erythematosus.	Systemic lupus erythematosus or rheumatoid arthritis	2,237 European ancestry systemic lupus erythematosus cases, 3,911 European ancestry rheumatoid arthritis cases, 10,398 European ancestry controls	1,957 European ancestry systemic lupus erythematosus cases, 13,641 European ancestry rheumatoid arthritis cases, 36,509 European ancestry controls	8p23.1	BLK	FAM167A - BLK	83648	640		10560	7527	rs2736340-?	rs2736340	regulatory_region_variant	9e-12	1.21
8	11343973	rs2736340	19838195	2009-11-01	Nat Genet	www.ncbi.nlm.nih.gov/pubmed/19838195	A large-scale replication study identifies TNIP1, PRDM1, JAZF1, UHRF1BP1 and IL10 as risk loci for systemic lupus erythematosus.	Systemic lupus erythematosus	1,310 European ancestry cases, 7,859 European ancestry controls	1,963 European ancestry cases, 4,329 European ancestry controls	8p23.1	BLK	FAM167A - BLK	83648	640		10560	7527	rs2736340-T	rs2736340	regulatory_region_variant	8e-17	1.35
15	75077367	rs1378942	19430483	2009-05-10	Nat Genet	www.ncbi.nlm.nih.gov/pubmed/19430483	Genome-wide association study identifies eight loci associated with blood pressure.	Diastolic blood pressure	34,433 European ancestry individuals	Up to 100,347 European ancestry individuals, up to 12,889 Indian Asian ancestry individuals	15q24.1	CYP1A1, CYP1A2, LMAN1L, CPLX3, CSK, ARID3B	CSK			1445			rs1378942-C	rs1378942	intron_variant	1e-23	0.43
15	75077367	rs1378942	21909110	2011-09-11	Nat Genet	www.ncbi.nlm.nih.gov/pubmed/21909110	Genome-wide association study identifies six new loci influencing pulse pressure and mean arterial pressure.	Blood pressure	74,064 European ancestry individuals	48,607 European ancestry individuals	15q24.1	CSK	CSK			1445			rs1378942-C	rs1378942	intron_variant	2e-15	0.386
15	75077367	rs1378942	21909115	2011-09-11	Nature	www.ncbi.nlm.nih.gov/pubmed/21909115	Genetic variants in novel pathways influence blood pressure and cardiovascular disease risk.	Diastolic blood pressure	69,395 European ancestry individuals	Up to 133,361 European ancestry individuals	15q24.1	CYP1A1, ULK3	CSK			1445			rs1378942-C	rs1378942	intron_variant	3e-26	0.416
15	75077367	rs1378942	21909115	2011-09-11	Nature	www.ncbi.nlm.nih.gov/pubmed/21909115	Genetic variants in novel pathways influence blood pressure and cardiovascular disease risk.	Systolic blood pressure	69,395 European ancestry individuals	Up to 133,361 European ancestry individuals	15q24.1	CYP1A1, ULK3	CSK			1445			rs1378942-C	rs1378942	intron_variant	6e-23	0.613
15	75077367	rs1378942	26390057	2015-09-21	Nat Genet	www.ncbi.nlm.nih.gov/pubmed/26390057	Trans-ancestry genome-wide association study identifies 12 genetic loci influencing blood pressure and implicates a role for DNA methylation.	Diastolic blood pressure	31,516 East Asian ancestry individuals, 35,352 European ancestry individuals, 33,126 South Asian ancestry individuals	87,205 individuals, 48,268 East Asian ancestry individuals, 68,456 European ancestry individuals, 16,328 South Asian ancestry individuals	15q24.1	CSK, CYP1A1, ULK3	CSK			1445			rs1378942-A	rs1378942	intron_variant	5e-06	0.2756
15	75077367	rs1378942	28739976	2017-07-24	Hypertension	www.ncbi.nlm.nih.gov/pubmed/28739976	Novel Blood Pressure Locus and Gene Discovery Using Genome-Wide Association Study and Expression Data Sets From Blood and the Kidney.	Diastolic blood pressure	150,134 European ancestry individuals	87,359 European ancestry individuals, 140,886 European and unknown ancestry individuals	15q24.1	CYP1A1, ULK3	CSK			1445			rs1378942-A	rs1378942	intron_variant	6e-16	0.371
15	75077367	rs1378942	28739976	2017-07-24	Hypertension	www.ncbi.nlm.nih.gov/pubmed/28739976	Novel Blood Pressure Locus and Gene Discovery Using Genome-Wide Association Study and Expression Data Sets From Blood and the Kidney.	Systolic blood pressure	150,134 European ancestry individuals	87,359 European ancestry individuals, 140,886 European and unknown ancestry individuals	15q24.1	CYP1A1, ULK3	CSK			1445			rs1378942-A	rs1378942	intron_variant	2e-12	0.528
16	85972612	rs11644034	26502338	2015-10-26	Nat Genet	www.ncbi.nlm.nih.gov/pubmed/26502338	Genetic association analyses implicate aberrant regulation of innate and adaptive immunity genes in the pathogenesis of systemic lupus erythematosus.	Systemic lupus erythematosus	5,201 European ancestry cases, 9,066 European ancestry controls	2,018 European ancestry cases, 6,925 European ancestry controls	16q24.1	IRF8	LOC107984811 - LOC105371388	107984811	105371388		2155	6373	rs11644034-G	rs11644034	upstream_gene_variant	1e-17	1.25
16	85973028	rs12711490	23740937	2013-06-10	Hum Mol Genet	www.ncbi.nlm.nih.gov/pubmed/23740937	A systemic sclerosis and systemic lupus erythematosus pan-meta-GWAS reveals new shared susceptibility loci.	Systemic lupus erythematosus and Systemic sclerosis	up to 2,761 European ancestry systemic sclerosis cases, 769 European ancestry systemic lupus erythematosus cases, 7,381 European ancestry controls	up to 1,578 European ancestry systemic sclerosis cases, 1,727 European ancestry systemic lupus erythematosus cases, 6,893 European ancestry controls	16q24.1	IRF8	LOC107984811 - LOC105371388	107984811	105371388		2571	5957	rs12711490-?	rs12711490	upstream_gene_variant	3e-10	1.28
16	85973028	rs12711490	27863252	2016-11-17	Cell	www.ncbi.nlm.nih.gov/pubmed/27863252	The Allelic Landscape of Human Blood Cell Trait Variation and Links to Common Complex Disease.	Monocyte count	170,721 European ancestry individuals	NA	16q24.1	RP11-542M13.3	LOC107984811 - LOC105371388	107984811	105371388		2571	5957	rs12711490-C	rs12711490	upstream_gene_variant	1e-65	0.0731419
17	37976469	rs9303277	20639880	2010-07-18	Nat Genet	www.ncbi.nlm.nih.gov/pubmed/20639880	Genome-wide meta-analyses identify three loci associated with primary biliary cirrhosis.	Primary biliary cholangitis	453 European ancestry cases, 945 European ancestry controls,	481 European ancestry cases, 3,706 European ancestry controls	17q21.1	GSDMB, IKZF3, ZPBP2, ORMDL3	IKZF3			22806			rs9303277-T	rs9303277	intron_variant	2e-09	1.38
17	37976469	rs9303277	23000144	2012-09-18	Am J Hum Genet	www.ncbi.nlm.nih.gov/pubmed/23000144	Genome-wide association study identifies TNFSF15 and POU2AF1 as susceptibility loci for primary biliary cirrhosis in the Japanese population.	Primary biliary cholangitis	487 Japanese ancestry cases, 476 Japanese ancestry controls	787 Japanese ancestry cases, 615 Japanese ancestry controls	17q21.1	GSDMB, IKZF3, ZPBP2, ORMDL3	IKZF3			22806			rs9303277-T	rs9303277	intron_variant	4e-09	1.44
17	37976469	rs9303277	23740937	2013-06-10	Hum Mol Genet	www.ncbi.nlm.nih.gov/pubmed/23740937	A systemic sclerosis and systemic lupus erythematosus pan-meta-GWAS reveals new shared susceptibility loci.	Systemic lupus erythematosus and Systemic sclerosis	up to 2,761 European ancestry systemic sclerosis cases, 769 European ancestry systemic lupus erythematosus cases, 7,381 European ancestry controls	up to 1,578 European ancestry systemic sclerosis cases, 1,727 European ancestry systemic lupus erythematosus cases, 6,893 European ancestry controls	17q21.1	IKZF3	IKZF3			22806			rs9303277-?	rs9303277	intron_variant	7e-06	1.191
17	37976469	rs9303277	26394269	2015-09-22	Nat Commun	www.ncbi.nlm.nih.gov/pubmed/26394269	International genome-wide meta-analysis identifies new primary biliary cirrhosis risk loci and targetable pathogenic pathways.	Primary biliary cholangitis	2,764 European ancestry cases, 10,475 European ancestry controls	3,716 European ancestry cases, 4,261 European ancestry controls	17q21.1	IKZF3	IKZF3			22806			rs9303277-T	rs9303277	intron_variant	3e-11	1.23457
17	37976469	rs9303277	28062665	2017-01-05	Hum Mol Genet	www.ncbi.nlm.nih.gov/pubmed/28062665	Genome-wide association studies identify PRKCB as a novel genetic susceptibility locus for primary biliary cholangitis in the Japanese population.	Primary biliary cholangitis	1,381 Japanese ancestry cases, 1,505 Japanese ancestry controls	512 Japanese ancestry cases, 6,512 Japanese ancestry controls	17q21.1	IKZF3	IKZF3			22806			rs9303277-T	rs9303277	intron_variant	8e-11	1.43425
