# Supplementary material for: GWAS for systemic sclerosis identifies multiple risk loci and highlights fibrotic and vasculopathy pathways
Source: Nat Commun. 2019 Oct 31;10:4955. doi: 10.1038/s41467-019-12760-y (PMC6823490; doi:10.1038/s41467-019-12760-y)
Supplement: Supplementary file 7 — Dataset 6 [file 41467_2019_12760_MOESM7_ESM.xlsx]

## Sheet: Supplementary Data 6
Supplementary Data 6. Promoter capture Hi-C target genes in immune cell types and eQTL validation for the 27 systemic sclerosis association signals.
Locus	SNP	Hi-C Target Genes with 'SNP PP Max'	Cell type	eQTL validation
IL12RB2	rs3790567	IL12RB2, SERBP1 (non-pro), RNU6-387P	CD34	IL12RB2, SERBP1
		IL12RB2, C1orf141, SNORA31 (non-pro), IL23R (non-pro), GADD45A, SERBP1 (non-pro), RNU6-387P, RNU6-1031P, RNU4ATAC4P	GM12878
CD247	rs2056626	CD247, AKR1D1P1	Foetal thymus, Naive CD8, Total CD8, Total CD4 Activated, Total CD4 MF, Total CD4 NonActivated	CD247
		CD247, AKR1D1P1, GPA33	Naive CD4
		CD247,AKR1D1P1, CREG1	CD34
		CD247, AKR1D1P1, CREG1, MPZL1, ILDR2, RP11-102C16.3, GPA33, DUSP27, RP11-277B15.2	GM12878
TNFSF4-LOC100506023-PRDX6	rs2022449	TNFSF4, RP1-15D23.2, C1orf105, PIGC (non-pro), ZBTB37, GAS5, SNORD78, DARS2, CENPL, KLHL20, PRDX6	GM12878
TNFSF4-LOC100506023-PRDX6	rs11576547	TNFSF4, RP1-15D23.2, SUCO, ZBTB37, SNORD78, GAS5, DARS2, CENPL	GM12878
NAB1	rs716254	MFSD6	Foetal thymus, Total CD4 MF
		MFSD6, TMEM194B, AC093388.3	Megakaryocytes, Naive CD4, Total CD8
		TMEM194B, AC093388.3	Naive CD8, Total CD4 Activated, CD34
		MFSD6, TMEM194B, AC093388.3, AC006460.2	GM12878
STAT4	rs3821236	NABP1	Erythroblasts, Macrophages, Monocytes, Total CD4 NonActivated
		NABP1, STAT4	Naive CD4, Naive CD8, Total CD4 Activated, Total CD4 MF
		NABP1, STAT4, RNU6-959P	Total CD8
		STAT4 (non-pro), RNU6-959P	CD34
		NABP1, STAT4 (non-pro), RNU6-959P, MFSD6, AC006460.2	GM12878
STAT4	rs4853458	STAT4 (non-pro), RNU6-959P	CD34
		STAT4 (non-pro), RNU6-959P, AC092614.2, MYO1B, STAT1, AC067945.4	GM12878
FLNB-DNASE1L3-PXK	rs7355798	FLNB	Endothelial precursors, Macrophages	PXK, FLNB, RPP14
		FLNB-AS1, FLNB	CD34
		FLNB, SLMAP, RNU6-1181P, DNAH12 (non-pro), RP11-475O23.2, FAM107A (non-pro), ACOX2, PXK, RPP14, DNASE1L3, FLNB-AS1	GM12878
FLNB-DNASE1L3-PXK	rs7653734	PXK	Endothelial precursors, Megakaryocytes, Naive B, Neutrophils, Total B	PXK, RPP14
		ACOX2, RP11-475O23.2, FAM107A (non-pro), RPP14, PXK	CD34
		RP11-359I18.5, KCTD6, ACOX2, RP11-475O23.2, FAM107A, RP11-475O23.3, FLNB-AS1, FLNB (non-pro), DNASE1L3, RPP14, PXK	GM12878
POGLUT1-TIMMDC1-CD80-ARHGAP31	rs9884090	ARHGAP31	Endothelial precursors, Macrophages, Total CD4 Activated, Total CD4 MF,	POGLUT1, TIMMDC1
		TMEM39A, POGLUT1, TIMMDC1, RP11-190C22.8, CD80, ADPRH, RP11-190C22.9, PLA1A, POPDC2, COX17 (non-pro), MAATS1, UPK1B, RP11-484M3.5 (non-pro), ARHGAP31, ARHGAP31-AS1, RNU6-1127P	GM12878
IL12A	rs589446	IL12A, IL12A-AS1, C3orf80, RP11-431I8.1, RP11-432B6.3 (non-pro)	CD34	IL12A
		IL12A, IL12A-AS1, C3orf80, RP11-431I8.1, RP11-432B6.3 (non-pro), TRIM59, KPNA4 (non-pro), SCARNA7, IQCJ-SCHIP1 (non-pro), RNU2-31P, SCHIP1	GM12878
DGKQ	rs11724804	MYL5, ATP5I, TMEM175, GAK	Total CD8	DGKQ, GAK, TMEM175
		TMEM175, GAK, CPLX1, MAEA, PCGF3, DGKQ, RP11-1191J2.4, MFSD7, MYL5, ATP5I	GM12878
NFKB1	rs230517	SLC9B2, BDH2 (non-pro)	Endothelial precursors	NFKB1, MANBA, BDH2
		SLC9B2, BDH2 (non-pro), SLC9B1, SLC9B2 (non-pro), UBE2D3 (non-pro), snoU13	Erythroblasts
		BDH2, SLC9B1, SLC9B2 (non-pro)	Foetal thymus
		BDH2, SLC9B2, SLC9B1	Macrophages, Naive B
		SLC9B1, SLC9B2 (non-pro)	Megakaryocytes
		BDH2 (non-pro)SLC9B2, SLC9B1, MANBA	Monocytes
		NFKB1, AF213884.2, SLC9B1, SLC9B2 (non-pro), UBE2D3 (non-pro), snoU13	Naive B
		NFKB1, AF213884.2, SLC9B1, SLC9B2 (non-pro), UBE2D3 (non-pro), snoU13, BDH2	Naive CD8
		SLC9B1, SLC9B2 (non-pro), UBE2D3 (non-pro), snoU13	Neutrophils, Total CD4 NonActivated
		BDH2, SLC9B1, SLC9B2 (non-pro)	Total B
		NFKB1, AF213884.2, BDH2 (non-pro)SLC9B2, SLC9B1, UBE2D3 (non-pro), snoU13	Total CD4 Activated
		BDH2, SLC9B1, SLC9B2 (non-pro), UBE2D3 (non-pro), snoU13	Total CD4 MF
		NFKB1, AF213884.2, SLC9B1, SLC9B2 (non-pro), UBE2D3 (non-pro), snoU13	Total CD8, Naive CD4
		NFKB1, AF213884.2	CD34
		NFKB1, AF213884.2, UBE2D3, CISD2, snoU13, MANBA	GM12878
TNIP1	rs3792783	ANXA6 (non-pro)	Foetal thymus, Naive CD8, Total CD4 Activated, Total CD4 NonActivated, Total CD8	TNIP1, ANXA6
		TNIP1	Neutrophils
		ANXA6, SLC36A2, ATOX1 (non-pro), G3BP1, CTB-113P19.3 (non-pro), RP11-54C4.1, RPS14, DCTN4, SMIM3, AC010441.1, GPX3, TNIP1	GM12878
ATG5	rs633724	PREP	Macrophages, Total CD8
		ATG5 (non-pro), RNU6-344P	CD34
		ATG5, RNU6-344P, PRDM1	GM12878
IRF5-TNPO3*	rs36073657	TNPO3, FAM71F2, RP11-274B21.8, RP11-274B21.9	CD34	IRF5, FAM71F2
		TNPO3, TPI1P2, snoU13, RP11-128A6.3, RP11-128A6.3, AHCYL2, RP11-286H14.8, FAM71F2, RP11-274B21.8, ATP6V1F, RP11-309L24.4, RP11-309L24.9, RP11-274B21.9, CALU, OPN1SW, CCDC136, KCP (non-pro), RP11-309L24.2, ATP6V1F, IRF5	GM12878
IRF5-TNPO3*	rs12155080	TNPO3, TPI1P2, AHCYL2, SMO (non-pro), RP11-286H14.8	CD34	TNPO3
		TNPO3, TPI1P2, snoU13, RP11-128A6.3, snoU13, RP11-128A6.3, RP11-286H14.8, AHCYL2, KCP (non-pro), RP11-309L24.2, ATP6V1F, RP11-309L24.4, RP11-309L24.9,KCP, AC025594.1	GM12878
FAM167A,BLK	rs2736340	BLK (non-pro), RP11-148O21.4, RP11-148O21.2	Endothelial precursors	BLK, RP11-481A20.11, FDFT1, NEIL2
		BLK (non-pro), RP11-148O21.4, RP11-148O21.2, RP11-148O21.6, RP11-148O21.3	Foetal thymus
		DEFB136, RP11-148O21.6, RP11-148O21.3, BLK (non-pro), RP11-148O21.4, RP11-148O21.2	Macrophages
		DEFB136	Monocytes
		FDFT1 (non-pro), RP11-297N6.4, GATA4, RP11-148O21.6, RP11-148O21.3, BLK (non-pro), RP11-148O21.4, RP11-148O21.2	Naive B
		FDFT1 (non-pro), RP11-297N6.4, GATA4, RP11-148O21.6, RP11-148O21.3, BLK (non-pro), RP11-148O21.4, RP11-148O21.2, NEIL2, C8orf49, GATA4 (non-pro)	Total B
		RP11-148O21.6, RP11-148O21.3, BLK (non-pro), RP11-148O21.4, RP11-148O21.2	CD34
		RP11-148O21.6, RP11-148O21.3, BLK (non-pro), RP11-148O21.4, RP11-148O21.2, AF131215.5, XKR6, LINC00529, C8orf12, TDH (non-pro)	GM12878
RAB2A-CHD7	rs6987084	CHD7	Neutrophils
		CLVS1	Total CD4 Activated, Total CD4 NonActivated
		CHD7, RP11-163N6.2, CLVS1 (non-pro), RP11-787D18.1	GM12878
CDHR5-IRF7	rs6598008	DRD4	Endothelial precursors, Monocytes, Naive B, Total B, Neutrophils	DRD4, C11orf35, IRF7, PHRF1, RNH1
		DRD4, IRF7, CDHR5, PHRF1, MIR210, MIR210HG	Erythroblasts
		DRD4, PHRF1, MIR210, MIR210HG	Foetal thymus, Macrophages, Naive CD4, Naive CD8, Total D4 Activated, Total D4 NonActivated, Total CD4 MF, Total CD8
		> 15	CD34
		> 80	GM12878
TSPAN32,CD81-AS1	rs2651804	CD81-AS1, CD81	CD34	CD81, ASCL2
		CD81-AS1, CD81, TSSC4, TRPM5 (non-pro), SLC22A18AS, SLC22A18, NAP1L4 (non-pro), CARS (non-pro), MRPL23-AS1, AC051649.6, MRPL23, IGF2-AS, IGF2 (non-pro), ASCL2, INS,	GM12878
DDX6	rs10892286	UPK2, BCL9L, CXCR5	Macrophages, Naive B	PHLDB1, TREH
		UPK2, BCL9L, CXCR5, FOXR1, RP11-110I1.12, CCDC84, AP002954.4	Naive CD4
		UPK2, BCL9L, CXCR5, FOXR1	Naive CD8, Total B, Total CD4 MF, Total CD4 NonActivated
		CXCR5	Total CD4 Activated
		UPK2, BCL9L, FOXR1	Total CD8
		BCL9L, UPK2	CD34
		>20	GM12878
CSK	rs1378942	>20	Endothelial precursors, Foetal thymus, Total CD4 NonActivated, CD34, GM12878	CPLX3, CSK, CYP1A1, FAM219B, LMAN1L, MPI, PPCDC, RPP25, SCAMP2, SCAMP5, ULK3
		>10	Macrophages, Naive B, Naive CD4, Naive CD8, Total B, Total CD4 Activated, Total CD4 MF, Total CD8
		RPP25, SCAMP5, EDC3 (non-pro), CLK3 (non-pro)	Erythroblasts
		SCARNA20, EDC3 (non-pro), CLK3 (non-pro)	Monocytes
		SIN3A (non-pro), SCARNA20, EDC3 (non-pro), CLK3 (non-pro)	Neutrophils
IRF8	rs11117422	IRF8	Naive B
		IRF8, COX4I1, EMC8, C16orf74, RP11-568J23.5, EMC8 (non-pro)	GM12878
IKZF3-GSDMB	rs9303277	IKZF3, ZPBP2	Total CD8	IKZF3, ZPBP2, GSDMB, ORMDL3
		IKZF3, ZPBP2, GSDMB, ORMDL3 (non-pro), ERBB2(non-pro), MIEN1	GM12878
NUP85-GRB2	rs1005714	ATP5H, KCTD2 (non-pro)	Megakaryocytes, Naive CD8,	ARMC7, GGA3, SLC16A5, MRPS7, NT5C, NUP85
		KIAA0195 (non-pro), TSEN54, FADS6, ATP5H, KCTD2 (non-pro)	CD34
		>20	GM12878
IL12RB1	rs2305743	LSM4, KIAA1683 (non-pro), PDE4C, MPV17L2	Erythroblasts, Neutrophils	KIAA1683
		KIAA1683 (non-pro), PDE4C, MPV17L2	Foetal thymus, Monocytes, Naive CD8, Total CD4 Activated
		LSM4, MPV17L2	Macrophages, Total CD4 NonActivated
		MPV17L2	Total B
		LSM4	Total CD4 MF
		KIAA1683 (non-pro), PDE4C	Total CD8
Non-pro: chromatin interaction observe but not with the promoter region of the gene
