# Supplementary material for: GWAS for systemic sclerosis identifies multiple risk loci and highlights fibrotic and vasculopathy pathways
Source: Nat Commun. 2019 Oct 31;10:4955. doi: 10.1038/s41467-019-12760-y (PMC6823490; doi:10.1038/s41467-019-12760-y)
Supplement: Supplementary file 8 — Dataset 7 [file 41467_2019_12760_MOESM8_ESM.xlsx]

## Sheet: Supplementary Data 7
Supplementary Data 7. Gene prioritization by means of DEPICT
Locus	Nr of genes in locus	Chromosome and position	Ensembl Gene ID	Gene symbol	Nominal prioritization P value	Gene closest to lead SNP	Top cis eQTL SNP (Westra et al. Nature Genetics 2014)	False discovery rate < 5%
rs2056626	1	chr1:167399877-167487847	ENSG00000198821	CD247	1.56324e-05	true	rs1554669;rs1214596	Yes
rs2022449;rs2840317;rs844660;rs844663	1	chr1:173152873-173176452	ENSG00000117586	TNFSF4	0.0024	true	rs10489268;rs10489268	Yes
rs3790566;rs3790567	2	chr1:67773047-67896098	ENSG00000081985	IL12RB2	1.10487e-05	true	rs11209050	Yes
rs716254;rs16832798;rs16832836;rs1860849;rs3771317	2	chr2:191369068-191557492	ENSG00000189362	TMEM194B	4.74956e-05	false	-	Yes
rs716254;rs16832798;rs16832836;rs1860849;rs3771317	2	chr2:191369068-191557492	ENSG00000138386	NAB1	0.000533763	true	rs13004849	Yes
rs3821236;rs7568275	1	chr2:191894302-192016322	ENSG00000138378	STAT4	9.68304e-05	true	rs12463658	Yes
rs9884090	5	chr3:119013220-119278449	ENSG00000121594	CD80	3.70496e-05	false	-	Yes
rs9884090	5	chr3:119013220-119278449	ENSG00000031081	ARHGAP31	7.96413e-05	true	rs7640033	Yes
rs9884090	5	chr3:119013220-119278449	ENSG00000163389	POGLUT1	0.0026	false	rs3732419;rs17203139	Yes
rs13095822;rs9809281;rs9826147;rs9884098	2	chr3:57994127-58157982	ENSG00000244161	FLNB-AS1	0.0128	false	-	Yes
rs4076852;rs7653734	3	chr3:58223233-58419584	ENSG00000168297	PXK	0.0025	true	rs11713310	Yes
rs230521;rs230526;rs230528;rs230534	1	chr4:103422486-103538459	ENSG00000109320	NFKB1	8.68575e-05	true	rs747559	Yes
rs3792783	1	chr5:150409506-150473138	ENSG00000145901	TNIP1	4.59769e-07	true	rs12518386	Yes
rs12155080	2	chr7:128577666-128695198	ENSG00000128604	IRF5	4.2578e-05	false	rs7807018;rs10229001	Yes
rs2736340	4	chr8:11225911-11438851	ENSG00000136573	BLK	3.75779e-07	true	rs998683	Yes
rs2736340	4	chr8:11225911-11438851	ENSG00000170983	LINC00208	1.82512e-05	false	-	Yes
rs2651804	2	chr11:2323227-2399222	ENSG00000064201	TSPAN32	3.69841e-05	false	rs2651838;rs2651838;rs800140	Yes
rs6598008;rs702966	4	chr11:576486-627143	ENSG00000185507	IRF7	0.000597411	false	rs4623937;rs4963176	Yes
rs1378942	9	chr15:75041184-75249805	ENSG00000103653	CSK	3.34212e-10	true	rs936226	Yes
rs1378942	9	chr15:75041184-75249805	ENSG00000140497	SCAMP2	2.43242e-08	false	rs872263	Yes
rs1378942	9	chr15:75041184-75249805	ENSG00000140474	ULK3	0.0452	false	rs936230	No
rs11117422;rs13335265	1	chr16:85932409-85956197	ENSG00000140968	IRF8	6.65866e-06	true	rs2280378	Yes
rs9303277	4	chr17:37913968-38083854	ENSG00000073605	GSDMB	2.88871e-06	false	rs9901146	Yes
rs9303277	4	chr17:37913968-38083854	ENSG00000161405	IKZF3	7.94627e-06	true	rs2517955;rs9896940	Yes
rs9303277	4	chr17:37913968-38083854	ENSG00000172057	ORMDL3	0.0011	false	rs8076131	Yes
rs1005714;rs9909306	7	chr17:73106082-73262456	ENSG00000125458	NT5C	8.09241e-09	false	rs750844	Yes
rs1005714;rs9909306	7	chr17:73106082-73262456	ENSG00000125447	GGA3	1.18117e-06	false	rs2242231	Yes
rs1005714;rs9909306	7	chr17:73106082-73262456	ENSG00000125449	ARMC7	0.000438186	false	rs750844	Yes
rs12150884;rs2305743	2	chr19:18170371-18262499	ENSG00000096996	IL12RB1	9.26273e-07	true	rs436857;rs425648	Yes
rs12150884;rs2305743	2	chr19:18170371-18262499	ENSG00000099308	MAST3	0.0415	false	rs273266	No
