# Supplementary material for: GWAS for systemic sclerosis identifies multiple risk loci and highlights fibrotic and vasculopathy pathways
Source: Nat Commun. 2019 Oct 31;10:4955. doi: 10.1038/s41467-019-12760-y (PMC6823490; doi:10.1038/s41467-019-12760-y)
Supplement: Supplementary file 9 — Dataset 8 [file 41467_2019_12760_MOESM9_ESM.xlsx]

## Sheet: Supplementary Data 8
Supplementary Data 8. Significant enrichments for epigenetic marks in 59 cell/tissue types analyzed.
Cell type	Tissue	Type	Category	Annotation	Pthresh	OR	Pvalue	Beta	SE	CI95_lower	CI95_upper	NAnnotThesh	Nannot	Nthresh	N
GM12878_Lymphoblastoid	lymphoblastoid	H2BK15ac	Histone_Modifications	E116-H2BK15ac.imputed.narrowPeak.bed.GM12878_Lymphoblastoid	1e-08	37.3316	4.83545e-14	3.61984	0.480321	2.67841	4.56127	7	501	24	113564
GM12878_Lymphoblastoid	lymphoblastoid	H2BK15ac	Histone_Modifications	E116-H2BK15ac.imputed.narrowPeak.bed.GM12878_Lymphoblastoid	1e-07	28.1309	2.93328e-13	3.33687	0.457267	2.44063	4.23311	7	501	30	113564
GM12878_Lymphoblastoid	lymphoblastoid	H2BK15ac	Histone_Modifications	E116-H2BK15ac.imputed.narrowPeak.bed.GM12878_Lymphoblastoid	1e-06	21.9444	1.81275e-12	3.08851	0.4382	2.22964	3.94738	7	501	41	113564
GM12878_Lymphoblastoid	lymphoblastoid	H2BK20ac	Histone_Modifications	E116-H2BK20ac.imputed.narrowPeak.bed.GM12878_Lymphoblastoid	1e-07	12.7894	2.40387e-10	2.54862	0.402432	1.75985	3.33738	12	2307	30	113564
GM12878_Lymphoblastoid	lymphoblastoid	H2BK20ac	Histone_Modifications	E116-H2BK20ac.imputed.narrowPeak.bed.GM12878_Lymphoblastoid	1e-08	15.6954	6.1548e-10	2.75337	0.445067	1.88104	3.6257	11	2307	24	113564
GM12878_Lymphoblastoid	lymphoblastoid	H2BK20ac	Histone_Modifications	E116-H2BK20ac.imputed.narrowPeak.bed.GM12878_Lymphoblastoid	1e-06	9.20708	3.38562e-09	2.21997	0.375521	1.48395	2.95599	12	2307	41	113564
CD56_Primary_Cells	blood	H3K79me1	Histone_Modifications	E046-H3K79me1.imputed.narrowPeak.bed.CD56_Primary_Cells	1e-07	12.2313	5.73108e-09	2.504	0.429914	1.66137	3.34663	18	6545	30	113564
CD3_Primary_Cells_Peripheral_UW	blood	H3K79me1	Histone_Modifications	E034-H3K79me1.imputed.narrowPeak.bed.CD3_Primary_Cells_Peripheral_UW	1e-07	12.5815	9.781e-09	2.53222	0.441579	1.66673	3.39772	19	7715	30	113564
Spleen	spleen	H2BK15ac	Histone_Modifications	E113-H2BK15ac.imputed.narrowPeak.bed.Spleen	1e-07	14.6936	9.81188e-09	2.68741	0.468684	1.76879	3.60603	7	805	30	113564
CD4+_CD25-_IL17+_PMA-Ionomcyin_stimulated_Th17_Primary_Cells	blood	H3K79me1	Histone_Modifications	E042-H3K79me1.imputed.narrowPeak.bed.CD4+_CD25-_IL17+_PMA-Ionomcyin_stimulated_Th17_Primary_Cells	1e-07	12.4302	1.25188e-08	2.52013	0.44271	1.65242	3.38784	19	7731	30	113564
CD4+_CD25-_Th_Primary_Cells	blood	H3K79me1	Histone_Modifications	E043-H3K79me1.imputed.narrowPeak.bed.CD4+_CD25-_Th_Primary_Cells	1e-07	11.2923	2.25935e-08	2.42412	0.433586	1.57429	3.27395	18	7358	30	113564
CD4+_CD25-_CD45RO+_Memory_Primary_Cells	blood	H3K79me1	Histone_Modifications	E040-H3K79me1.imputed.narrowPeak.bed.CD4+_CD25-_CD45RO+_Memory_Primary_Cells	1e-07	10.6371	2.8186e-08	2.36435	0.425828	1.52972	3.19897	17	6595	30	113564
CD19_Primary_Cells_Peripheral_UW	blood	H3K79me1	Histone_Modifications	E032-H3K79me1.imputed.narrowPeak.bed.CD19_Primary_Cells_Peripheral_UW	1e-07	10.3642	2.95253e-08	2.33836	0.421764	1.5117	3.16501	17	6519	30	113564
CD4+_CD25-_IL17-_PMA-Ionomycin_stimulated_MACS_purified_Th_Primary_Cells	blood	H3K79me1	Histone_Modifications	E041-H3K79me1.imputed.narrowPeak.bed.CD4+_CD25-_IL17-_PMA-Ionomycin_stimulated_MACS_purified_Th_Primary_Cells	1e-07	11.8798	4.13138e-08	2.47484	0.451189	1.59051	3.35917	21	9870	30	113564
Spleen	spleen	H2BK15ac	Histone_Modifications	E113-H2BK15ac.imputed.narrowPeak.bed.Spleen	1e-06	11.6994	4.2525e-08	2.45953	0.448818	1.57985	3.33922	7	805	41	113564
CD4+_CD25+_CD127-_Treg_Primary_Cells	blood	H3K79me1	Histone_Modifications	E044-H3K79me1.imputed.narrowPeak.bed.CD4+_CD25+_CD127-_Treg_Primary_Cells	1e-07	10.6474	5.33144e-08	2.36532	0.43481	1.51309	3.21754	18	7649	30	113564
CD4_Naive_Primary_Cells	blood	H3K79me1	Histone_Modifications	E038-H3K79me1.imputed.narrowPeak.bed.CD4_Naive_Primary_Cells	1e-07	9.92421	8.33691e-08	2.29498	0.428193	1.45572	3.13424	17	6852	30	113564
CD19_Primary_Cells_Peripheral_UW	blood	H3K4ac	Histone_Modifications	E032-H3K4ac.imputed.narrowPeak.bed.CD19_Primary_Cells_Peripheral_UW	1e-07	9.45634	9.27752e-08	2.24669	0.420701	1.42211	3.07126	17	7026	30	113564
CD56_Primary_Cells	blood	H3K79me1	Histone_Modifications	E046-H3K79me1.imputed.narrowPeak.bed.CD56_Primary_Cells	1e-06	6.79119	1.12479e-07	1.91563	0.361077	1.20792	2.62334	18	6545	41	113564
CD4+_CD25+_CD127-_Treg_Primary_Cells	blood	H3K27ac	Histone_Modifications	E044-H3K27ac.imputed.narrowPeak.bed.CD4+_CD25+_CD127-_Treg_Primary_Cells	1e-06	6.9787	1.22518e-07	1.94286	0.367292	1.22297	2.66275	25	12602	41	113564
CD19_Primary_Cells_Cord_BI	blood	H3K79me1	Histone_Modifications	E031-H3K79me1.imputed.narrowPeak.bed.CD19_Primary_Cells_Cord_BI	1e-07	8.77522	1.39575e-07	2.17193	0.41246	1.36351	2.98035	15	5620	30	113564
GM12878_Lymphoblastoid	lymphoblastoid	H3K79me1	Histone_Modifications	E116-H3K79me1.imputed.narrowPeak.bed.GM12878_Lymphoblastoid	1e-07	9.00881	1.41536e-07	2.1982	0.417652	1.37961	3.0168	16	6444	30	113564
Dnd41_TCell_Leukemia	leukemia	H3K4ac	Histone_Modifications	E115-H3K4ac.imputed.narrowPeak.bed.Dnd41_TCell_Leukemia	1e-07	9.73795	1.49172e-07	2.27603	0.433234	1.42689	3.12517	19	10068	30	113564
CD4+_CD25int_CD127+_Tmem_Primary_Cells	blood	H3K79me1	Histone_Modifications	E045-H3K79me1.imputed.narrowPeak.bed.CD4+_CD25int_CD127+_Tmem_Primary_Cells	1e-07	9.07044	1.58747e-07	2.20502	0.420636	1.38057	3.02947	16	6228	30	113564
CD4+_CD25-_IL17-_PMA-Ionomycin_stimulated_MACS_purified_Th_Primary_Cells	blood	H3K79me1	Histone_Modifications	E041-H3K79me1.imputed.narrowPeak.bed.CD4+_CD25-_IL17-_PMA-Ionomycin_stimulated_MACS_purified_Th_Primary_Cells	1e-06	6.5581	1.79328e-07	1.8807	0.360317	1.17448	2.58692	22	9870	41	113564
CD4_Memory_Primary_Cells	blood	H3K79me1	Histone_Modifications	E037-H3K79me1.imputed.narrowPeak.bed.CD4_Memory_Primary_Cells	1e-07	9.21795	1.87413e-07	2.22115	0.42621	1.38578	3.05652	17	7256	30	113564
GM12878_Lymphoblastoid	lymphoblastoid	H3K9ac	Histone_Modifications	E116-H3K9ac.imputed.narrowPeak.bed.GM12878_Lymphoblastoid	1e-07	10.3589	2.01669e-07	2.33785	0.449777	1.45629	3.21941	21	10325	30	113564
CD3_Primary_Cells_Peripheral_UW	blood	H3K79me1	Histone_Modifications	E034-H3K79me1.imputed.narrowPeak.bed.CD3_Primary_Cells_Peripheral_UW	1e-06	6.49173	2.13792e-07	1.87053	0.360624	1.16371	2.57735	19	7715	41	113564
Brain_Anterior_Caudate	anterior_caudate	H3K79me1	Histone_Modifications	E068-H3K79me1.imputed.narrowPeak.bed.Brain_Anterior_Caudate	1e-07	8.96018	2.37516e-07	2.19279	0.42436	1.36104	3.02454	18	8822	30	113564
CD4+_CD25-_IL17+_PMA-Ionomcyin_stimulated_Th17_Primary_Cells	blood	H3K79me1	Histone_Modifications	E042-H3K79me1.imputed.narrowPeak.bed.CD4+_CD25-_IL17+_PMA-Ionomcyin_stimulated_Th17_Primary_Cells	1e-06	6.47408	2.47986e-07	1.86781	0.362033	1.15822	2.57739	19	7731	41	113564
CD8_Memory_Primary_Cells	blood	H3K79me1	Histone_Modifications	E048-H3K79me1.imputed.narrowPeak.bed.CD8_Memory_Primary_Cells	1e-07	8.51402	2.73865e-07	2.14171	0.416627	1.32512	2.9583	15	5698	30	113564
CD56_Primary_Cells	blood	H3K4ac	Histone_Modifications	E046-H3K4ac.imputed.narrowPeak.bed.CD56_Primary_Cells	1e-07	8.46854	3.19246e-07	2.13636	0.417934	1.31721	2.95551	17	7696	30	113564
CD56_Primary_Cells	blood	H2BK15ac	Histone_Modifications	E046-H2BK15ac.imputed.narrowPeak.bed.CD56_Primary_Cells	1e-08	12.448	4.02937e-07	2.52156	0.497588	1.54629	3.49683	6	1142	24	113564
CD4+_CD25+_CD127-_Treg_Primary_Cells	blood	H3K27ac	Histone_Modifications	E044-H3K27ac.imputed.narrowPeak.bed.CD4+_CD25+_CD127-_Treg_Primary_Cells	1e-07	10.4811	4.1183e-07	2.34958	0.464031	1.44008	3.25908	22	12602	30	113564
Duodenum_Mucosa	duodenum_mucosa	H3K79me1	Histone_Modifications	E077-H3K79me1.imputed.narrowPeak.bed.Duodenum_Mucosa	1e-07	8.27458	4.95996e-07	2.11319	0.420296	1.28941	2.93697	16	6689	30	113564
CD4+_CD25-_Th_Primary_Cells	blood	H3K79me1	Histone_Modifications	E043-H3K79me1.imputed.narrowPeak.bed.CD4+_CD25-_Th_Primary_Cells	1e-06	6.1383	5.37733e-07	1.81455	0.362016	1.105	2.5241	18	7358	41	113564
GM12878_Lymphoblastoid	lymphoblastoid	H3K4ac	Histone_Modifications	E116-H3K4ac.imputed.narrowPeak.bed.GM12878_Lymphoblastoid	1e-07	8.07322	5.53779e-07	2.08855	0.417154	1.27093	2.90617	18	8295	30	113564
CD4+_CD25-_CD45RA+_Naive_Primary_Cells	blood	H3K79me1	Histone_Modifications	E039-H3K79me1.imputed.narrowPeak.bed.CD4+_CD25-_CD45RA+_Naive_Primary_Cells	1e-07	8.35103	5.70168e-07	2.12238	0.424387	1.29059	2.95418	17	7909	30	113564
Fetal_Thymus	fetal_thymus	H3K79me1	Histone_Modifications	E093-H3K79me1.imputed.narrowPeak.bed.Fetal_Thymus	1e-07	7.8794	5.94573e-07	2.06425	0.413432	1.25393	2.87458	16	7340	30	113564
CD19_Primary_Cells_Peripheral_UW	blood	H3K79me1	Histone_Modifications	E032-H3K79me1.imputed.narrowPeak.bed.CD19_Primary_Cells_Peripheral_UW	1e-06	6.05732	6.15564e-07	1.80127	0.361246	1.09323	2.50931	17	6519	41	113564
CD19_Primary_Cells_Peripheral_UW	blood	H2BK15ac	Histone_Modifications	E032-H2BK15ac.imputed.narrowPeak.bed.CD19_Primary_Cells_Peripheral_UW	1e-07	12.5918	6.33982e-07	2.53305	0.508586	1.53622	3.52987	5	690	30	113564
CD4+_CD25-_CD45RO+_Memory_Primary_Cells	blood	H3K79me1	Histone_Modifications	E040-H3K79me1.imputed.narrowPeak.bed.CD4+_CD25-_CD45RO+_Memory_Primary_Cells	1e-06	6.14823	6.35881e-07	1.81616	0.364692	1.10137	2.53096	17	6595	41	113564
Dnd41_TCell_Leukemia	leukemia	H3K79me1	Histone_Modifications	E115-H3K79me1.imputed.narrowPeak.bed.Dnd41_TCell_Leukemia	1e-07	7.9487	6.65644e-07	2.07301	0.41701	1.25567	2.89035	16	7385	30	113564
CD4+_CD25-_CD45RO+_Memory_Primary_Cells	blood	H3K27ac	Histone_Modifications	E040-H3K27ac.imputed.narrowPeak.bed.CD4+_CD25-_CD45RO+_Memory_Primary_Cells	1e-07	9.88884	7.06181e-07	2.29141	0.462009	1.38587	3.19695	22	13404	30	113564
Dnd41_TCell_Leukemia	leukemia	H3K4ac	Histone_Modifications	E115-H3K4ac.imputed.narrowPeak.bed.Dnd41_TCell_Leukemia	1e-06	5.86811	7.59293e-07	1.76953	0.357803	1.06824	2.47083	20	10068	41	113564
CD3_Primary_Cells_Cord_BI	blood	H3K27ac	Histone_Modifications	E033-H3K27ac.imputed.narrowPeak.bed.CD3_Primary_Cells_Cord_BI	1e-07	8.50075	7.69661e-07	2.14015	0.432975	1.29152	2.98878	19	10632	30	113564
Monocytes-CD14+_RO01746	blood	H3K4ac	Histone_Modifications	E124-H3K4ac.imputed.narrowPeak.bed.Monocytes-CD14+_RO01746	1e-07	8.8774	7.99943e-07	2.18351	0.442419	1.31637	3.05065	20	12576	30	113564
CD4+_CD25-_CD45RO+_Memory_Primary_Cells	blood	H3K79me1	Histone_Modifications	E040-H3K79me1.imputed.narrowPeak.bed.CD4+_CD25-_CD45RO+_Memory_Primary_Cells	1e-08	11.0068	8.39073e-07	2.39852	0.486905	1.44418	3.35285	14	6595	24	113564
CD56_Primary_Cells	blood	H3K79me1	Histone_Modifications	E046-H3K79me1.imputed.narrowPeak.bed.CD56_Primary_Cells	1e-08	10.6559	9.07624e-07	2.36612	0.481831	1.42173	3.3105	14	6545	24	113564
CD3_Primary_Cells_Peripheral_UW	blood	H3K79me1	Histone_Modifications	E034-H3K79me1.imputed.narrowPeak.bed.CD3_Primary_Cells_Peripheral_UW	1e-08	11.5949	9.32506e-07	2.45056	0.499567	1.47141	3.42971	15	7715	24	113564
CD3_Primary_Cells_Cord_BI	blood	H3K27ac	Histone_Modifications	E033-H3K27ac.imputed.narrowPeak.bed.CD3_Primary_Cells_Cord_BI	1e-06	5.79166	9.55462e-07	1.75642	0.358409	1.05394	2.4589	21	10632	41	113564
GM12878_Lymphoblastoid	lymphoblastoid	H3K9ac	Histone_Modifications	E116-H3K9ac.imputed.narrowPeak.bed.GM12878_Lymphoblastoid	1e-06	5.87156	1.02643e-06	1.77012	0.362247	1.06012	2.48012	22	10325	41	113564
CD4+_CD25-_IL17-_PMA-Ionomycin_stimulated_MACS_purified_Th_Primary_Cells	blood	H2BK15ac	Histone_Modifications	E041-H2BK15ac.imputed.narrowPeak.bed.CD4+_CD25-_IL17-_PMA-Ionomycin_stimulated_MACS_purified_Th_Primary_Cells	1e-07	8.85793	1.04993e-06	2.18131	0.446803	1.30558	3.05705	8	1733	30	113564
CD19_Primary_Cells_Cord_BI	blood	H3K27ac	Histone_Modifications	E031-H3K27ac.imputed.narrowPeak.bed.CD19_Primary_Cells_Cord_BI	1e-07	10.5534	1.12132e-06	2.35645	0.483964	1.40788	3.30502	23	14666	30	113564
CD8_Naive_Primary_Cells	blood	H3K79me1	Histone_Modifications	E047-H3K79me1.imputed.narrowPeak.bed.CD8_Naive_Primary_Cells	1e-07	7.62279	1.1369e-06	2.03114	0.417387	1.21306	2.84922	15	6349	30	113564
CD4+_CD25-_IL17+_PMA-Ionomcyin_stimulated_Th17_Primary_Cells	blood	H3K79me1	Histone_Modifications	E042-H3K79me1.imputed.narrowPeak.bed.CD4+_CD25-_IL17+_PMA-Ionomcyin_stimulated_Th17_Primary_Cells	1e-08	11.4606	1.14963e-06	2.43892	0.501409	1.45616	3.42168	15	7731	24	113564
CD19_Primary_Cells_Peripheral_UW	blood	H3K27ac	Histone_Modifications	E032-H3K27ac.imputed.narrowPeak.bed.CD19_Primary_Cells_Peripheral_UW	1e-07	12.1775	1.16763e-06	2.49959	0.514208	1.49174	3.50744	24	16022	30	113564
CD4+_CD25+_CD127-_Treg_Primary_Cells	blood	H3K79me1	Histone_Modifications	E044-H3K79me1.imputed.narrowPeak.bed.CD4+_CD25+_CD127-_Treg_Primary_Cells	1e-06	5.81541	1.27038e-06	1.76051	0.363417	1.04822	2.47281	18	7649	41	113564
CD3_Primary_Cells_Peripheral_UW	blood	H2BK15ac	Histone_Modifications	E034-H2BK15ac.imputed.narrowPeak.bed.CD3_Primary_Cells_Peripheral_UW	1e-08	12.8255	1.29399e-06	2.55143	0.527082	1.51835	3.58452	5	841	24	113564
CD4+_CD25-_IL17+_PMA-Ionomcyin_stimulated_Th17_Primary_Cells	blood	H3K4ac	Histone_Modifications	E042-H3K4ac.imputed.narrowPeak.bed.CD4+_CD25-_IL17+_PMA-Ionomcyin_stimulated_Th17_Primary_Cells	1e-07	7.35832	1.37475e-06	1.99583	0.413333	1.1857	2.80596	16	7507	30	113564
HUVEC_Umbilical_Vein_Endothelial_Cells	umbilical_vein	H3K79me1	Histone_Modifications	E122-H3K79me1.imputed.narrowPeak.bed.HUVEC_Umbilical_Vein_Endothelial_Cells	1e-07	7.18796	1.57175e-06	1.97241	0.410757	1.16732	2.77749	14	5919	30	113564
CD19_Primary_Cells_Peripheral_UW	blood	H3K27ac	Histone_Modifications	E032-H3K27ac.imputed.narrowPeak.bed.CD19_Primary_Cells_Peripheral_UW	1e-06	5.85297	1.61918e-06	1.76695	0.368427	1.04483	2.48907	26	16022	41	113564
Dnd41_TCell_Leukemia	leukemia	H3K4ac	Histone_Modifications	E115-H3K4ac.imputed.narrowPeak.bed.Dnd41_TCell_Leukemia	1e-08	11.4449	1.73733e-06	2.43755	0.509755	1.43843	3.43667	16	10068	24	113564
CD4_Naive_Primary_Cells	blood	H3K79me1	Histone_Modifications	E038-H3K79me1.imputed.narrowPeak.bed.CD4_Naive_Primary_Cells	1e-06	5.77702	1.80677e-06	1.75389	0.36739	1.0338	2.47397	17	6852	41	113564
CD19_Primary_Cells_Peripheral_UW	blood	H3K4ac	Histone_Modifications	E032-H3K4ac.imputed.narrowPeak.bed.CD19_Primary_Cells_Peripheral_UW	1e-08	9.9002	1.83535e-06	2.29256	0.480543	1.35069	3.23442	14	7026	24	113564
CD19_Primary_Cells_Cord_BI	blood	H3K27ac	Histone_Modifications	E031-H3K27ac.imputed.narrowPeak.bed.CD19_Primary_Cells_Cord_BI	1e-06	5.68156	1.89509e-06	1.73723	0.364634	1.02254	2.45191	25	14666	41	113564
CD4+_CD25+_CD127-_Treg_Primary_Cells	blood	H3K4ac	Histone_Modifications	E044-H3K4ac.imputed.narrowPeak.bed.CD4+_CD25+_CD127-_Treg_Primary_Cells	1e-07	7.25332	2.01736e-06	1.98146	0.417002	1.16413	2.79878	16	7642	30	113564
CD19_Primary_Cells_Peripheral_UW	blood	H3K4ac	Histone_Modifications	E032-H3K4ac.imputed.narrowPeak.bed.CD19_Primary_Cells_Peripheral_UW	1e-06	5.53956	2.04408e-06	1.71192	0.360478	1.00538	2.41845	17	7026	41	113564
CD4+_CD25-_IL17-_PMA-Ionomycin_stimulated_MACS_purified_Th_Primary_Cells	blood	H3K79me1	Histone_Modifications	E041-H3K79me1.imputed.narrowPeak.bed.CD4+_CD25-_IL17-_PMA-Ionomycin_stimulated_MACS_purified_Th_Primary_Cells	1e-08	11.5986	2.07057e-06	2.45088	0.516366	1.43881	3.46296	17	9870	24	113564
Dnd41_TCell_Leukemia	leukemia	H3K79me1	Histone_Modifications	E115-H3K79me1.imputed.narrowPeak.bed.Dnd41_TCell_Leukemia	1e-08	9.91323	2.09672e-06	2.29387	0.483544	1.34612	3.24162	14	7385	24	113564
CD3_Primary_Cells_Peripheral_UW	blood	H3K27ac	Histone_Modifications	E034-H3K27ac.imputed.narrowPeak.bed.CD3_Primary_Cells_Peripheral_UW	1e-07	8.79383	2.38163e-06	2.17405	0.460798	1.27089	3.07721	21	14310	30	113564
CD56_Primary_Cells	blood	H2BK15ac	Histone_Modifications	E046-H2BK15ac.imputed.narrowPeak.bed.CD56_Primary_Cells	1e-07	9.48593	2.49e-06	2.24981	0.477773	1.31337	3.18625	6	1142	30	113564
CD19_Primary_Cells_Peripheral_UW	blood	H2BK20ac	Histone_Modifications	E032-H2BK20ac.imputed.narrowPeak.bed.CD19_Primary_Cells_Peripheral_UW	1e-07	7.35654	2.49663e-06	1.99559	0.423835	1.16487	2.82631	9	2920	30	113564
CD4+_CD25-_IL17-_PMA-Ionomycin_stimulated_MACS_purified_Th_Primary_Cells	blood	H3K27ac	Histone_Modifications	E041-H3K27ac.imputed.narrowPeak.bed.CD4+_CD25-_IL17-_PMA-Ionomycin_stimulated_MACS_purified_Th_Primary_Cells	1e-07	8.76192	2.54107e-06	2.17041	0.461319	1.26623	3.0746	22	14881	30	113564
K562_Leukemia	leukemia	H3K4ac	Histone_Modifications	E123-H3K4ac.imputed.narrowPeak.bed.K562_Leukemia	1e-07	7.02942	2.6112e-06	1.9501	0.414982	1.13674	2.76347	16	8084	30	113564
CD4+_CD25-_IL17+_PMA-Ionomcyin_stimulated_Th17_Primary_Cells	blood	H3K27ac	Histone_Modifications	E042-H3K27ac.imputed.narrowPeak.bed.CD4+_CD25-_IL17+_PMA-Ionomcyin_stimulated_Th17_Primary_Cells	1e-07	8.02381	2.70529e-06	2.08241	0.443821	1.21252	2.9523	21	13412	30	113564
CD4+_CD25-_Th_Primary_Cells	blood	H3K79me1	Histone_Modifications	E043-H3K79me1.imputed.narrowPeak.bed.CD4+_CD25-_Th_Primary_Cells	1e-08	9.78191	2.78393e-06	2.28054	0.486654	1.32669	3.23438	14	7358	24	113564
CD19_Primary_Cells_Cord_BI	blood	H3K79me1	Histone_Modifications	E031-H3K79me1.imputed.narrowPeak.bed.CD19_Primary_Cells_Cord_BI	1e-06	5.55515	2.81146e-06	1.71473	0.366071	0.997227	2.43223	15	5620	41	113564
Spleen	spleen	H2BK20ac	Histone_Modifications	E113-H2BK20ac.imputed.narrowPeak.bed.Spleen	1e-06	6.04092	2.85862e-06	1.79856	0.384247	1.04543	2.55168	11	3064	41	113564
GM12878_Lymphoblastoid	lymphoblastoid	H3K79me1	Histone_Modifications	E116-H3K79me1.imputed.narrowPeak.bed.GM12878_Lymphoblastoid	1e-06	5.48478	2.87709e-06	1.70198	0.363717	0.989093	2.41486	16	6444	41	113564
Peripheral_Blood_Mononuclear_Primary_Cells	pbmc	H3K27ac	Histone_Modifications	E062-H3K27ac.imputed.narrowPeak.bed.Peripheral_Blood_Mononuclear_Primary_Cells	1e-07	7.56105	2.98503e-06	2.02301	0.433021	1.17429	2.87173	19	11531	30	113564
CD4+_CD25int_CD127+_Tmem_Primary_Cells	blood	H3K79me1	Histone_Modifications	E045-H3K79me1.imputed.narrowPeak.bed.CD4+_CD25int_CD127+_Tmem_Primary_Cells	1e-06	5.51599	3.15844e-06	1.70765	0.36643	0.989449	2.42585	16	6228	41	113564
Spleen	spleen	H2BK20ac	Histone_Modifications	E113-H2BK20ac.imputed.narrowPeak.bed.Spleen	1e-07	7.05297	3.19544e-06	1.95345	0.41939	1.13145	2.77545	10	3064	30	113564
CD4+_CD25-_IL17-_PMA-Ionomycin_stimulated_MACS_purified_Th_Primary_Cells	blood	H3K9ac	Histone_Modifications	E041-H3K9ac.imputed.narrowPeak.bed.CD4+_CD25-_IL17-_PMA-Ionomycin_stimulated_MACS_purified_Th_Primary_Cells	1e-07	7.58152	3.30559e-06	2.02571	0.435557	1.17202	2.87941	20	11517	30	113564
Fetal_Thymus	fetal_thymus	H3K4me1	Histone_Modifications	E093-H3K4me1.imputed.narrowPeak.bed.Fetal_Thymus	1e-06	6.20606	3.31273e-06	1.82553	0.392551	1.05612	2.59493	28	21169	41	113564
CD19_Primary_Cells_Peripheral_UW	blood	H2BK15ac	Histone_Modifications	E032-H2BK15ac.imputed.narrowPeak.bed.CD19_Primary_Cells_Peripheral_UW	1e-06	9.99236	3.38366e-06	2.30182	0.495437	1.33076	3.27288	5	690	41	113564
CD4_Memory_Primary_Cells	blood	H3K4ac	Histone_Modifications	E037-H3K4ac.imputed.narrowPeak.bed.CD4_Memory_Primary_Cells	1e-07	6.83093	3.45621e-06	1.92146	0.41396	1.1101	2.73282	16	7983	30	113564
CD8_Memory_Primary_Cells	blood	H3K27ac	Histone_Modifications	E048-H3K27ac.imputed.narrowPeak.bed.CD8_Memory_Primary_Cells	1e-07	7.35908	3.63773e-06	1.99594	0.430987	1.1512	2.84067	20	12251	30	113564
CD4+_CD25-_IL17-_PMA-Ionomycin_stimulated_MACS_purified_Th_Primary_Cells	blood	H2BK15ac	Histone_Modifications	E041-H2BK15ac.imputed.narrowPeak.bed.CD4+_CD25-_IL17-_PMA-Ionomycin_stimulated_MACS_purified_Th_Primary_Cells	1e-08	9.58073	3.64285e-06	2.25975	0.487985	1.3033	3.21621	7	1733	24	113564
CD4_Memory_Primary_Cells	blood	H3K79me1	Histone_Modifications	E037-H3K79me1.imputed.narrowPeak.bed.CD4_Memory_Primary_Cells	1e-08	9.55484	3.67341e-06	2.25705	0.487583	1.30138	3.21271	14	7256	24	113564
GM12878_Lymphoblastoid	lymphoblastoid	H3K79me1	Histone_Modifications	E116-H3K79me1.imputed.narrowPeak.bed.GM12878_Lymphoblastoid	1e-08	8.8854	3.86348e-06	2.18441	0.47296	1.25741	3.11141	13	6444	24	113564
GM12878_Lymphoblastoid	lymphoblastoid	H3K27ac	Histone_Modifications	E116-H3K27ac.imputed.narrowPeak.bed.GM12878_Lymphoblastoid	1e-07	8.32504	3.92388e-06	2.11927	0.459176	1.21928	3.01925	22	14908	30	113564
CD4_Memory_Primary_Cells	blood	H3K79me1	Histone_Modifications	E037-H3K79me1.imputed.narrowPeak.bed.CD4_Memory_Primary_Cells	1e-06	5.37161	4.19815e-06	1.68113	0.365357	0.965027	2.39723	17	7256	41	113564
CD19_Primary_Cells_Peripheral_UW	blood	H3K4me1	Histone_Modifications	E032-H3K4me1.imputed.narrowPeak.bed.CD19_Primary_Cells_Peripheral_UW	1e-06	5.58758	4.33718e-06	1.72055	0.374477	0.986571	2.45452	26	18333	41	113564
CD4+_CD25-_CD45RO+_Memory_Primary_Cells	blood	H3K4me2	Histone_Modifications	E040-H3K4me2.imputed.narrowPeak.bed.CD4+_CD25-_CD45RO+_Memory_Primary_Cells	1e-07	9.27607	4.49449e-06	2.22744	0.485588	1.27569	3.17919	23	16231	30	113564
Sigmoid_Colon	colon	H3K79me1	Histone_Modifications	E106-H3K79me1.imputed.narrowPeak.bed.Sigmoid_Colon	1e-07	6.59718	4.52019e-06	1.88664	0.4114	1.0803	2.69299	14	6085	30	113564
CD56_Primary_Cells	blood	H3K4ac	Histone_Modifications	E046-H3K4ac.imputed.narrowPeak.bed.CD56_Primary_Cells	1e-08	8.9274	4.60106e-06	2.18913	0.477745	1.25274	3.12551	14	7696	24	113564
CD19_Primary_Cells_Peripheral_UW	blood	H2BK20ac	Histone_Modifications	E032-H2BK20ac.imputed.narrowPeak.bed.CD19_Primary_Cells_Peripheral_UW	1e-08	8.28768	4.68083e-06	2.11477	0.461881	1.20948	3.02006	8	2920	24	113564
CD19_Primary_Cells_Peripheral_UW	blood	H3K9ac	Histone_Modifications	E032-H3K9ac.imputed.narrowPeak.bed.CD19_Primary_Cells_Peripheral_UW	1e-07	6.83352	4.69821e-06	1.92184	0.419815	1.099	2.74468	17	9063	30	113564
CD19_Primary_Cells_Peripheral_UW	blood	H3K79me1	Histone_Modifications	E032-H3K79me1.imputed.narrowPeak.bed.CD19_Primary_Cells_Peripheral_UW	1e-08	8.6367	4.71448e-06	2.15602	0.471044	1.23277	3.07927	13	6519	24	113564
CD8_Memory_Primary_Cells	blood	H3K79me1	Histone_Modifications	E048-H3K79me1.imputed.narrowPeak.bed.CD8_Memory_Primary_Cells	1e-06	5.41377	4.87805e-06	1.68895	0.369575	0.964578	2.41331	15	5698	41	113564
CD56_Primary_Cells	blood	H3K4me1	Histone_Modifications	E046-H3K4me1.imputed.narrowPeak.bed.CD56_Primary_Cells	1e-06	5.54651	4.89637e-06	1.71317	0.37494	0.978286	2.44805	26	18497	41	113564
Peripheral_Blood_Mononuclear_Primary_Cells	pbmc	H3K27ac	Histone_Modifications	E062-H3K27ac.imputed.narrowPeak.bed.Peripheral_Blood_Mononuclear_Primary_Cells	1e-06	5.13203	4.97465e-06	1.6355	0.358203	0.933425	2.33758	21	11531	41	113564
Peripheral_Blood_Mononuclear_Primary_Cells	pbmc	H3K4me1	Histone_Modifications	E062-H3K4me1.imputed.narrowPeak.bed.Peripheral_Blood_Mononuclear_Primary_Cells	1e-06	5.77438	5.0122e-06	1.75343	0.384164	1.00047	2.50639	27	20221	41	113564
Monocytes-CD14+_RO01746	blood	H3K4ac	Histone_Modifications	E124-H3K4ac.imputed.narrowPeak.bed.Monocytes-CD14+_RO01746	1e-08	11.5654	5.02973e-06	2.44802	0.53643	1.39662	3.49942	17	12576	24	113564
CD4+_CD25int_CD127+_Tmem_Primary_Cells	blood	H3K27ac	Histone_Modifications	E045-H3K27ac.imputed.narrowPeak.bed.CD4+_CD25int_CD127+_Tmem_Primary_Cells	1e-07	6.91011	5.06702e-06	1.93299	0.423715	1.1025	2.76347	18	10981	30	113564
Chondrocytes_from_Bone_Marrow_Derived_Mesenchymal_Stem_Cell_Cultured_Cells	chondrocytes	H3K79me1	Histone_Modifications	E049-H3K79me1.imputed.narrowPeak.bed.Chondrocytes_from_Bone_Marrow_Derived_Mesenchymal_Stem_Cell_Cultured_Cells	1e-07	6.76572	5.16278e-06	1.91187	0.419448	1.08975	2.73399	19	11750	30	113564
Thymus	thymus	H3K79me1	Histone_Modifications	E112-H3K79me1.imputed.narrowPeak.bed.Thymus	1e-07	6.63716	5.17492e-06	1.89268	0.415284	1.07873	2.70664	13	5093	30	113564
CD3_Primary_Cells_Peripheral_UW	blood	H3K4me1	Histone_Modifications	E034-H3K4me1.imputed.narrowPeak.bed.CD3_Primary_Cells_Peripheral_UW	1e-07	10.4132	5.20569e-06	2.34308	0.514248	1.33515	3.351	23	18210	30	113564
CD4+_CD25-_CD45RO+_Memory_Primary_Cells	blood	H3K27ac	Histone_Modifications	E040-H3K27ac.imputed.narrowPeak.bed.CD4+_CD25-_CD45RO+_Memory_Primary_Cells	1e-06	5.10421	5.27232e-06	1.63006	0.357969	0.928446	2.33168	23	13404	41	113564
CD56_Primary_Cells	blood	H3K9ac	Histone_Modifications	E046-H3K9ac.imputed.narrowPeak.bed.CD56_Primary_Cells	1e-07	6.75728	5.31167e-06	1.91062	0.419724	1.08796	2.73328	17	9108	30	113564
CD4+_CD25-_IL17+_PMA-Ionomcyin_stimulated_Th17_Primary_Cells	blood	H2BK20ac	Histone_Modifications	E042-H2BK20ac.imputed.narrowPeak.bed.CD4+_CD25-_IL17+_PMA-Ionomcyin_stimulated_Th17_Primary_Cells	1e-07	6.858	5.39783e-06	1.92542	0.423289	1.09577	2.75506	10	3195	30	113564
Spleen	spleen	H3K79me1	Histone_Modifications	E113-H3K79me1.imputed.narrowPeak.bed.Spleen	1e-07	6.40124	5.47195e-06	1.85649	0.408395	1.05604	2.65695	15	7176	30	113564
CD4+_CD25+_CD127-_Treg_Primary_Cells	blood	H3K79me1	Histone_Modifications	E044-H3K79me1.imputed.narrowPeak.bed.CD4+_CD25+_CD127-_Treg_Primary_Cells	1e-08	9.14636	5.48812e-06	2.21336	0.486965	1.2589	3.16781	14	7649	24	113564
Spleen	spleen	H2BK15ac	Histone_Modifications	E113-H2BK15ac.imputed.narrowPeak.bed.Spleen	1e-08	11.6103	5.5311e-06	2.4519	0.539642	1.3942	3.50959	5	805	24	113564
CD19_Primary_Cells_Cord_BI	blood	H3K79me1	Histone_Modifications	E031-H3K79me1.imputed.narrowPeak.bed.CD19_Primary_Cells_Cord_BI	1e-08	8.22035	5.54687e-06	2.10661	0.463709	1.19774	3.01548	12	5620	24	113564
CD4+_CD25-_IL17+_PMA-Ionomcyin_stimulated_Th17_Primary_Cells	blood	H3K9ac	Histone_Modifications	E042-H3K9ac.imputed.narrowPeak.bed.CD4+_CD25-_IL17+_PMA-Ionomcyin_stimulated_Th17_Primary_Cells	1e-07	6.72232	5.85768e-06	1.90543	0.42049	1.08127	2.72959	17	9277	30	113564
Dnd41_TCell_Leukemia	leukemia	H3K4me1	Histone_Modifications	E115-H3K4me1.imputed.narrowPeak.bed.Dnd41_TCell_Leukemia	1e-07	10.1759	5.86021e-06	2.32002	0.511991	1.31652	3.32352	23	18696	30	113564
GM12878_Lymphoblastoid	lymphoblastoid	H3K9ac	Histone_Modifications	E116-H3K9ac.imputed.narrowPeak.bed.GM12878_Lymphoblastoid	1e-08	10.2753	5.95289e-06	2.32975	0.514514	1.3213	3.33819	17	10325	24	113564
CD19_Primary_Cells_Peripheral_UW	blood	H3K4me1	Histone_Modifications	E032-H3K4me1.imputed.narrowPeak.bed.CD19_Primary_Cells_Peripheral_UW	1e-07	10.2016	6.06343e-06	2.32255	0.513365	1.31635	3.32874	23	18333	30	113564
CD3_Primary_Cells_Peripheral_UW	blood	H2BK15ac	Histone_Modifications	E034-H2BK15ac.imputed.narrowPeak.bed.CD3_Primary_Cells_Peripheral_UW	1e-07	9.98343	6.30831e-06	2.30093	0.50953	1.30225	3.2996	5	841	30	113564
CD4+_CD25-_IL17-_PMA-Ionomycin_stimulated_MACS_purified_Th_Primary_Cells	blood	H2BK15ac	Histone_Modifications	E041-H2BK15ac.imputed.narrowPeak.bed.CD4+_CD25-_IL17-_PMA-Ionomycin_stimulated_MACS_purified_Th_Primary_Cells	1e-06	6.80962	6.42205e-06	1.91834	0.425163	1.08502	2.75166	8	1733	41	113564
Monocytes-CD14+_RO01746	blood	H3K4ac	Histone_Modifications	E124-H3K4ac.imputed.narrowPeak.bed.Monocytes-CD14+_RO01746	1e-06	4.92594	6.44451e-06	1.59452	0.353453	0.901748	2.28728	21	12576	41	113564
NHDF-Ad_Adult_Dermal_Fibroblasts	fibroblast	H3K4me2	Histone_Modifications	E126-H3K4me2.imputed.narrowPeak.bed.NHDF-Ad_Adult_Dermal_Fibroblasts	1e-07	7.90827	6.54118e-06	2.06791	0.45871	1.16884	2.96698	22	15768	30	113564
CD56_Primary_Cells	blood	H3K4me1	Histone_Modifications	E046-H3K4me1.imputed.narrowPeak.bed.CD56_Primary_Cells	1e-07	10.1302	6.64496e-06	2.31553	0.514018	1.30805	3.323	23	18497	30	113564
Brain_Anterior_Caudate	anterior_caudate	H3K79me1	Histone_Modifications	E068-H3K79me1.imputed.narrowPeak.bed.Brain_Anterior_Caudate	1e-06	4.9864	6.74655e-06	1.60671	0.356926	0.907139	2.30629	18	8822	41	113564
CD56_Primary_Cells	blood	H3K4ac	Histone_Modifications	E046-H3K4ac.imputed.narrowPeak.bed.CD56_Primary_Cells	1e-06	4.9773	7.20711e-06	1.60489	0.357637	0.903919	2.30586	17	7696	41	113564
K562_Leukemia	leukemia	H3K27ac	Histone_Modifications	E123-H3K27ac.imputed.narrowPeak.bed.K562_Leukemia	1e-07	8.63825	7.39462e-06	2.1562	0.48108	1.21328	3.09912	23	17044	30	113564
CD4_Memory_Primary_Cells	blood	H3K9ac	Histone_Modifications	E037-H3K9ac.imputed.narrowPeak.bed.CD4_Memory_Primary_Cells	1e-07	6.55731	7.96846e-06	1.88058	0.421086	1.05525	2.70591	17	9470	30	113564
CD4+_CD25+_CD127-_Treg_Primary_Cells	blood	H3K27ac	Histone_Modifications	E044-H3K27ac.imputed.narrowPeak.bed.CD4+_CD25+_CD127-_Treg_Primary_Cells	1e-08	11.2285	8.01026e-06	2.41846	0.541659	1.35681	3.48011	18	12602	24	113564
CD4+_CD25-_IL17+_PMA-Ionomcyin_stimulated_Th17_Primary_Cells	blood	H2BK20ac	Histone_Modifications	E042-H2BK20ac.imputed.narrowPeak.bed.CD4+_CD25-_IL17+_PMA-Ionomcyin_stimulated_Th17_Primary_Cells	1e-08	7.96191	8.07722e-06	2.07467	0.464847	1.16357	2.98577	9	3195	24	113564
Esophagus	esophagus	H3K79me1	Histone_Modifications	E079-H3K79me1.imputed.narrowPeak.bed.Esophagus	1e-07	6.18463	8.10471e-06	1.82207	0.408316	1.02177	2.62237	14	6377	30	113564
Monocytes-CD14+_RO01746	blood	H3K79me1	Histone_Modifications	E124-H3K79me1.imputed.narrowPeak.bed.Monocytes-CD14+_RO01746	1e-07	6.2035	8.19327e-06	1.82511	0.409212	1.02306	2.62717	15	8123	30	113564
Peripheral_Blood_Mononuclear_Primary_Cells	pbmc	H3K4me1	Histone_Modifications	E062-H3K4me1.imputed.narrowPeak.bed.Peripheral_Blood_Mononuclear_Primary_Cells	1e-07	12.1059	8.27341e-06	2.49369	0.559377	1.39731	3.59007	24	20221	30	113564
HSMM_Skeletal_Muscle_Myoblasts	myoblast	H3K79me1	Histone_Modifications	E120-H3K79me1.imputed.narrowPeak.bed.HSMM_Skeletal_Muscle_Myoblasts	1e-07	6.3772	8.31528e-06	1.85273	0.415699	1.03796	2.6675	12	4863	30	113564
K562_Leukemia	leukemia	H3K4me1	Histone_Modifications	E123-H3K4me1.imputed.narrowPeak.bed.K562_Leukemia	1e-07	9.88256	8.37428e-06	2.29077	0.514158	1.28302	3.29852	23	18647	30	113564
CD4_Memory_Primary_Cells	blood	H3K27ac	Histone_Modifications	E037-H3K27ac.imputed.narrowPeak.bed.CD4_Memory_Primary_Cells	1e-07	6.78642	8.65704e-06	1.91492	0.430489	1.07117	2.75868	19	13278	30	113564
CD4+_CD25-_IL17-_PMA-Ionomycin_stimulated_MACS_purified_Th_Primary_Cells	blood	H3K4me1	Histone_Modifications	E041-H3K4me1.imputed.narrowPeak.bed.CD4+_CD25-_IL17-_PMA-Ionomycin_stimulated_MACS_purified_Th_Primary_Cells	1e-07	9.86963	8.68087e-06	2.28946	0.514756	1.28054	3.29838	25	19342	30	113564
CD3_Primary_Cells_Peripheral_UW	blood	H3K9ac	Histone_Modifications	E034-H3K9ac.imputed.narrowPeak.bed.CD3_Primary_Cells_Peripheral_UW	1e-07	6.4614	8.77781e-06	1.86585	0.419737	1.04316	2.68853	17	9569	30	113564
CD4+_CD25-_Th_Primary_Cells	blood	H3K27ac	Histone_Modifications	E043-H3K27ac.imputed.narrowPeak.bed.CD4+_CD25-_Th_Primary_Cells	1e-07	7.17559	9.20077e-06	1.97069	0.444333	1.09979	2.84158	21	14701	30	113564
CD56_Primary_Cells	blood	H3K27ac	Histone_Modifications	E046-H3K27ac.imputed.narrowPeak.bed.CD56_Primary_Cells	1e-07	7.04299	9.42179e-06	1.95203	0.440636	1.08839	2.81568	20	14482	30	113564
Duodenum_Mucosa	duodenum_mucosa	H3K79me1	Histone_Modifications	E077-H3K79me1.imputed.narrowPeak.bed.Duodenum_Mucosa	1e-06	5.06149	9.71796e-06	1.62166	0.366613	0.903099	2.34022	16	6689	41	113564
CD8_Memory_Primary_Cells	blood	H3K79me1	Histone_Modifications	E048-H3K79me1.imputed.narrowPeak.bed.CD8_Memory_Primary_Cells	1e-08	7.94134	9.73355e-06	2.07208	0.468478	1.15387	2.9903	12	5698	24	113564
CD34_Cultured_Cells	blood	H3K27ac	Histone_Modifications	E036-H3K27ac.imputed.narrowPeak.bed.CD34_Cultured_Cells	1e-07	7.52837	1.01735e-05	2.01868	0.457392	1.12219	2.91517	21	16317	30	113564
CD19_Primary_Cells_Peripheral_UW	blood	H2BK15ac	Histone_Modifications	E032-H2BK15ac.imputed.narrowPeak.bed.CD19_Primary_Cells_Peripheral_UW	1e-08	12.2065	1.03114e-05	2.50197	0.567271	1.39012	3.61382	4	690	24	113564
Thymus	thymus	H3K4ac	Histone_Modifications	E112-H3K4ac.imputed.narrowPeak.bed.Thymus	1e-07	6.1982	1.08728e-05	1.82426	0.414694	1.01146	2.63706	13	5406	30	113564
CD15_Primary_Cells	blood	H3K27ac	Histone_Modifications	E030-H3K27ac.imputed.narrowPeak.bed.CD15_Primary_Cells	1e-07	7.47222	1.09466e-05	2.01119	0.457341	1.1148	2.90758	21	16574	30	113564
Osteoblasts	osteoblast	H3K4ac	Histone_Modifications	E129-H3K4ac.imputed.narrowPeak.bed.Osteoblasts	1e-07	6.47863	1.09609e-05	1.86851	0.424923	1.03566	2.70136	20	14602	30	113564
Fetal_Thymus	fetal_thymus	H3K79me1	Histone_Modifications	E093-H3K79me1.imputed.narrowPeak.bed.Fetal_Thymus	1e-08	7.83867	1.10819e-05	2.05907	0.468512	1.14078	2.97735	13	7340	24	113564
Fetal_Thymus	fetal_thymus	H3K4ac	Histone_Modifications	E093-H3K4ac.imputed.narrowPeak.bed.Fetal_Thymus	1e-07	5.91617	1.1241e-05	1.77769	0.404773	0.984333	2.57104	15	8150	30	113564
CD4+_CD25int_CD127+_Tmem_Primary_Cells	blood	H2BK15ac	Histone_Modifications	E045-H2BK15ac.imputed.narrowPeak.bed.CD4+_CD25int_CD127+_Tmem_Primary_Cells	1e-07	11.836	1.13533e-05	2.47115	0.562948	1.36777	3.57453	4	485	30	113564
CD56_Primary_Cells	blood	H3K4me2	Histone_Modifications	E046-H3K4me2.imputed.narrowPeak.bed.CD56_Primary_Cells	1e-07	7.03241	1.16177e-05	1.95053	0.444855	1.07861	2.82245	20	13875	30	113564
CD4+_CD25-_IL17-_PMA-Ionomycin_stimulated_MACS_purified_Th_Primary_Cells	blood	H3K4me2	Histone_Modifications	E041-H3K4me2.imputed.narrowPeak.bed.CD4+_CD25-_IL17-_PMA-Ionomycin_stimulated_MACS_purified_Th_Primary_Cells	1e-07	8.34583	1.20002e-05	2.12176	0.484688	1.17177	3.07175	24	17573	30	113564
CD4_Naive_Primary_Cells	blood	H3K79me1	Histone_Modifications	E038-H3K79me1.imputed.narrowPeak.bed.CD4_Naive_Primary_Cells	1e-08	8.09191	1.20518e-05	2.09087	0.477732	1.15451	3.02722	13	6852	24	113564
CD4+_CD25-_IL17+_PMA-Ionomcyin_stimulated_Th17_Primary_Cells	blood	H3K4me2	Histone_Modifications	E042-H3K4me2.imputed.narrowPeak.bed.CD4+_CD25-_IL17+_PMA-Ionomcyin_stimulated_Th17_Primary_Cells	1e-07	7.55842	1.21899e-05	2.02266	0.462411	1.11634	2.92899	22	15778	30	113564
CD4+_CD25-_CD45RO+_Memory_Primary_Cells	blood	H3K27ac	Histone_Modifications	E040-H3K27ac.imputed.narrowPeak.bed.CD4+_CD25-_CD45RO+_Memory_Primary_Cells	1e-08	10.5567	1.22433e-05	2.35676	0.538909	1.3005	3.41302	18	13404	24	113564
Penis_Foreskin_Keratinocyte_Primary_Cells_skin02	keratinocyte	H3K79me1	Histone_Modifications	E057-H3K79me1.imputed.narrowPeak.bed.Penis_Foreskin_Keratinocyte_Primary_Cells_skin02	1e-07	6.04725	1.23004e-05	1.7996	0.411602	0.992864	2.60634	14	6544	30	113564
CD4+_CD25-_CD45RA+_Naive_Primary_Cells	blood	H3K4ac	Histone_Modifications	E039-H3K4ac.imputed.narrowPeak.bed.CD4+_CD25-_CD45RA+_Naive_Primary_Cells	1e-07	6.04243	1.2399e-05	1.79881	0.411584	0.992102	2.60551	15	7762	30	113564
CD56_Primary_Cells	blood	H2BK15ac	Histone_Modifications	E046-H2BK15ac.imputed.narrowPeak.bed.CD56_Primary_Cells	1e-06	7.51426	1.25935e-05	2.0168	0.461822	1.11163	2.92197	6	1142	41	113564
Brain_Anterior_Caudate	anterior_caudate	H3K79me1	Histone_Modifications	E068-H3K79me1.imputed.narrowPeak.bed.Brain_Anterior_Caudate	1e-08	7.98527	1.33661e-05	2.0776	0.477167	1.14235	3.01285	14	8822	24	113564
CD4+_CD25-_CD45RA+_Naive_Primary_Cells	blood	H3K79me1	Histone_Modifications	E039-H3K79me1.imputed.narrowPeak.bed.CD4+_CD25-_CD45RA+_Naive_Primary_Cells	1e-06	4.84619	1.34215e-05	1.57819	0.362543	0.867608	2.28878	17	7909	41	113564
Fetal_Thymus	fetal_thymus	H3K79me1	Histone_Modifications	E093-H3K79me1.imputed.narrowPeak.bed.Fetal_Thymus	1e-06	4.80391	1.34782e-05	1.56943	0.360607	0.862642	2.27622	16	7340	41	113564
CD3_Primary_Cells_Peripheral_UW	blood	H3K4ac	Histone_Modifications	E034-H3K4ac.imputed.narrowPeak.bed.CD3_Primary_Cells_Peripheral_UW	1e-07	5.93136	1.35025e-05	1.78025	0.409085	0.978448	2.58206	15	7837	30	113564
GM12878_Lymphoblastoid	lymphoblastoid	H3K4ac	Histone_Modifications	E116-H3K4ac.imputed.narrowPeak.bed.GM12878_Lymphoblastoid	1e-06	4.73667	1.36771e-05	1.55534	0.357632	0.854376	2.25629	18	8295	41	113564
CD3_Primary_Cells_Peripheral_UW	blood	H3K4me1	Histone_Modifications	E034-H3K4me1.imputed.narrowPeak.bed.CD3_Primary_Cells_Peripheral_UW	1e-06	4.93771	1.37748e-05	1.5969	0.367322	0.876951	2.31685	25	18210	41	113564
Fetal_Thymus	fetal_thymus	H3K4me1	Histone_Modifications	E093-H3K4me1.imputed.narrowPeak.bed.Fetal_Thymus	1e-07	11.2555	1.39763e-05	2.42085	0.557257	1.32863	3.51308	24	21169	30	113564
Brain_Angular_Gyrus	angular_gyrus	H3K79me1	Histone_Modifications	E067-H3K79me1.imputed.narrowPeak.bed.Brain_Angular_Gyrus	1e-07	5.90457	1.41206e-05	1.77573	0.408967	0.974151	2.5773	15	7982	30	113564
CD19_Primary_Cells_Cord_BI	blood	H3K27ac	Histone_Modifications	E031-H3K27ac.imputed.narrowPeak.bed.CD19_Primary_Cells_Cord_BI	1e-08	12.3986	1.42081e-05	2.51759	0.580006	1.38077	3.6544	19	14666	24	113564
Peripheral_Blood_Mononuclear_Primary_Cells	pbmc	H2BK15ac	Histone_Modifications	E062-H2BK15ac.imputed.narrowPeak.bed.Peripheral_Blood_Mononuclear_Primary_Cells	1e-07	157.523	1.43942e-05	5.05957	1.1664	2.77342	7.34572	1	14	30	113564
Brain_Hippocampus_Middle	hippocampus	H3K79me1	Histone_Modifications	E071-H3K79me1.imputed.narrowPeak.bed.Brain_Hippocampus_Middle	1e-07	5.90168	1.44929e-05	1.77524	0.409394	0.972825	2.57765	16	9492	30	113564
CD4_Memory_Primary_Cells	blood	H3K4ac	Histone_Modifications	E037-H3K4ac.imputed.narrowPeak.bed.CD4_Memory_Primary_Cells	1e-06	4.75737	1.45276e-05	1.55969	0.35973	0.854623	2.26477	17	7983	41	113564
CD8_Naive_Primary_Cells	blood	H3K4me1	Histone_Modifications	E047-H3K4me1.imputed.narrowPeak.bed.CD8_Naive_Primary_Cells	1e-06	4.9393	1.47296e-05	1.59722	0.368644	0.87468	2.31977	27	18559	41	113564
GM12878_Lymphoblastoid	lymphoblastoid	H3K4me1	Histone_Modifications	E116-H3K4me1.imputed.narrowPeak.bed.GM12878_Lymphoblastoid	1e-07	11.2187	1.47742e-05	2.41758	0.558071	1.32376	3.5114	25	21364	30	113564
Peripheral_Blood_Mononuclear_Primary_Cells	pbmc	H2BK15ac	Histone_Modifications	E062-H2BK15ac.imputed.narrowPeak.bed.Peripheral_Blood_Mononuclear_Primary_Cells	1e-08	185.78	1.49e-05	5.22456	1.20655	2.85972	7.5894	1	14	24	113564
Dnd41_TCell_Leukemia	leukemia	H3K4me1	Histone_Modifications	E115-H3K4me1.imputed.narrowPeak.bed.Dnd41_TCell_Leukemia	1e-06	4.89954	1.50438e-05	1.58914	0.367173	0.869482	2.3088	25	18696	41	113564
CD8_Naive_Primary_Cells	blood	H3K4me1	Histone_Modifications	E047-H3K4me1.imputed.narrowPeak.bed.CD8_Naive_Primary_Cells	1e-07	8.04889	1.50895e-05	2.08553	0.481939	1.14093	3.03014	24	18559	30	113564
CD4_Memory_Primary_Cells	blood	H3K4me2	Histone_Modifications	E037-H3K4me2.imputed.narrowPeak.bed.CD4_Memory_Primary_Cells	1e-07	7.40273	1.51931e-05	2.00185	0.462762	1.09483	2.90886	21	16061	30	113564
Dnd41_TCell_Leukemia	leukemia	H3K79me1	Histone_Modifications	E115-H3K79me1.imputed.narrowPeak.bed.Dnd41_TCell_Leukemia	1e-06	4.82254	1.55059e-05	1.5733	0.364074	0.859716	2.28689	16	7385	41	113564
CD14_Primary_Cells	blood	H3K4ac	Histone_Modifications	E029-H3K4ac.imputed.narrowPeak.bed.CD14_Primary_Cells	1e-07	5.7345	1.57756e-05	1.7465	0.40451	0.953661	2.53934	15	8236	30	113564
Bone_Marrow_Derived_Mesenchymal_Stem_Cell_Cultured_Cells	es_bone_marrow	H3K79me1	Histone_Modifications	E026-H3K79me1.imputed.narrowPeak.bed.Bone_Marrow_Derived_Mesenchymal_Stem_Cell_Cultured_Cells	1e-07	5.87431	1.5812e-05	1.77059	0.410138	0.96672	2.57446	18	11595	30	113564
CD19_Primary_Cells_Peripheral_UW	blood	H3K27ac	Histone_Modifications	E032-H3K27ac.imputed.narrowPeak.bed.CD19_Primary_Cells_Peripheral_UW	1e-08	16.1513	1.61517e-05	2.782	0.645122	1.51756	4.04644	20	16022	24	113564
CD4+_CD25-_CD45RA+_Naive_Primary_Cells	blood	H2BK15ac	Histone_Modifications	E039-H2BK15ac.imputed.narrowPeak.bed.CD4+_CD25-_CD45RA+_Naive_Primary_Cells	1e-07	9.41084	1.63217e-05	2.24186	0.520148	1.22237	3.26135	5	791	30	113564
Osteoblasts	osteoblast	H3K79me1	Histone_Modifications	E129-H3K79me1.imputed.narrowPeak.bed.Osteoblasts	1e-07	5.77388	1.69978e-05	1.75334	0.407653	0.954343	2.55234	15	8511	30	113564
CD4+_CD25-_CD45RO+_Memory_Primary_Cells	blood	H3K4me1	Histone_Modifications	E040-H3K4me1.imputed.narrowPeak.bed.CD4+_CD25-_CD45RO+_Memory_Primary_Cells	1e-07	7.92428	1.72793e-05	2.06993	0.481668	1.12586	3.014	24	18980	30	113564
Spleen	spleen	H3K4me1	Histone_Modifications	E113-H3K4me1.imputed.narrowPeak.bed.Spleen	1e-07	8.99613	1.75365e-05	2.19679	0.511579	1.1941	3.19949	23	19898	30	113564
CD4_Naive_Primary_Cells	blood	H3K4ac	Histone_Modifications	E038-H3K4ac.imputed.narrowPeak.bed.CD4_Naive_Primary_Cells	1e-07	5.87796	1.80107e-05	1.77121	0.41304	0.961651	2.58077	13	5718	30	113564
CD4+_CD25-_Th_Primary_Cells	blood	H3K4me2	Histone_Modifications	E043-H3K4me2.imputed.narrowPeak.bed.CD4+_CD25-_Th_Primary_Cells	1e-07	7.27435	1.81682e-05	1.98435	0.462954	1.07696	2.89174	21	16219	30	113564
CD4+_CD25-_CD45RA+_Naive_Primary_Cells	blood	H3K4me2	Histone_Modifications	E039-H3K4me2.imputed.narrowPeak.bed.CD4+_CD25-_CD45RA+_Naive_Primary_Cells	1e-07	7.26039	1.83769e-05	1.98243	0.46278	1.07539	2.88948	22	16414	30	113564
Spleen	spleen	H3K79me1	Histone_Modifications	E113-H3K79me1.imputed.narrowPeak.bed.Spleen	1e-06	4.66148	1.89387e-05	1.53933	0.359905	0.833918	2.24475	16	7176	41	113564
CD4+_CD25-_Th_Primary_Cells	blood	H3K4ac	Histone_Modifications	E043-H3K4ac.imputed.narrowPeak.bed.CD4+_CD25-_Th_Primary_Cells	1e-07	5.7931	1.94352e-05	1.75667	0.411274	0.950571	2.56277	14	6924	30	113564
CD4+_CD25-_IL17+_PMA-Ionomcyin_stimulated_Th17_Primary_Cells	blood	H3K4me1	Histone_Modifications	E042-H3K4me1.imputed.narrowPeak.bed.CD4+_CD25-_IL17+_PMA-Ionomcyin_stimulated_Th17_Primary_Cells	1e-07	7.80342	2.01278e-05	2.05456	0.481899	1.11004	2.99908	24	19123	30	113564
CD34_Cultured_Cells	blood	H3K79me1	Histone_Modifications	E036-H3K79me1.imputed.narrowPeak.bed.CD34_Cultured_Cells	1e-07	5.7574	2.05321e-05	1.75049	0.411006	0.944913	2.55606	13	5945	30	113564
Monocytes-CD14+_RO01746	blood	H3K79me1	Histone_Modifications	E124-H3K79me1.imputed.narrowPeak.bed.Monocytes-CD14+_RO01746	1e-08	7.36344	2.06357e-05	1.99653	0.468899	1.07748	2.91557	13	8123	24	113564
Peripheral_Blood_Mononuclear_Primary_Cells	pbmc	H2BK15ac	Histone_Modifications	E062-H2BK15ac.imputed.narrowPeak.bed.Peripheral_Blood_Mononuclear_Primary_Cells	1e-06	122.005	2.07322e-05	4.80406	1.12855	2.59211	7.01601	1	14	41	113564
CD4+_CD25-_CD45RA+_Naive_Primary_Cells	blood	H3K4me1	Histone_Modifications	E039-H3K4me1.imputed.narrowPeak.bed.CD4+_CD25-_CD45RA+_Naive_Primary_Cells	1e-07	7.78335	2.11353e-05	2.05199	0.482531	1.10623	2.99775	24	19177	30	113564
CD8_Naive_Primary_Cells	blood	H3K79me1	Histone_Modifications	E047-H3K79me1.imputed.narrowPeak.bed.CD8_Naive_Primary_Cells	1e-06	4.81481	2.11408e-05	1.5717	0.369594	0.847291	2.2961	15	6349	41	113564
CD3_Primary_Cells_Peripheral_UW	blood	H3K27ac	Histone_Modifications	E034-H3K27ac.imputed.narrowPeak.bed.CD3_Primary_Cells_Peripheral_UW	1e-06	4.51841	2.24987e-05	1.50816	0.355821	0.81075	2.20557	22	14310	41	113564
CD3_Primary_Cells_Cord_BI	blood	H3K27ac	Histone_Modifications	E033-H3K27ac.imputed.narrowPeak.bed.CD3_Primary_Cells_Cord_BI	1e-08	7.969	2.28307e-05	2.07556	0.490069	1.11502	3.03609	15	10632	24	113564
CD4_Memory_Primary_Cells	blood	H3K4me1	Histone_Modifications	E037-H3K4me1.imputed.narrowPeak.bed.CD4_Memory_Primary_Cells	1e-07	7.70445	2.2912e-05	2.0418	0.482188	1.09671	2.98689	23	19388	30	113564
CD4+_CD25-_IL17-_PMA-Ionomycin_stimulated_MACS_purified_Th_Primary_Cells	blood	H2BK20ac	Histone_Modifications	E041-H2BK20ac.imputed.narrowPeak.bed.CD4+_CD25-_IL17-_PMA-Ionomycin_stimulated_MACS_purified_Th_Primary_Cells	1e-07	5.50216	2.39112e-05	1.70514	0.403599	0.914086	2.49619	13	5695	30	113564
CD4+_CD25-_IL17-_PMA-Ionomycin_stimulated_MACS_purified_Th_Primary_Cells	blood	H3K9ac	Histone_Modifications	E041-H3K9ac.imputed.narrowPeak.bed.CD4+_CD25-_IL17-_PMA-Ionomycin_stimulated_MACS_purified_Th_Primary_Cells	1e-06	4.54076	2.3967e-05	1.5131	0.358187	0.811048	2.21514	21	11517	41	113564
CD8_Naive_Primary_Cells	blood	H3K4me2	Histone_Modifications	E047-H3K4me2.imputed.narrowPeak.bed.CD8_Naive_Primary_Cells	1e-07	6.55625	2.39791e-05	1.88042	0.445154	1.00792	2.75292	20	14960	30	113564
CD4+_CD25-_IL17+_PMA-Ionomcyin_stimulated_Th17_Primary_Cells	blood	H3K27ac	Histone_Modifications	E042-H3K27ac.imputed.narrowPeak.bed.CD4+_CD25-_IL17+_PMA-Ionomcyin_stimulated_Th17_Primary_Cells	1e-06	4.46577	2.40134e-05	1.49644	0.354281	0.802049	2.19083	22	13412	41	113564
CD19_Primary_Cells_Peripheral_UW	blood	H2BK20ac	Histone_Modifications	E032-H2BK20ac.imputed.narrowPeak.bed.CD19_Primary_Cells_Peripheral_UW	1e-06	5.43593	2.41831e-05	1.69303	0.400974	0.907121	2.47894	9	2920	41	113564
CD4_Naive_Primary_Cells	blood	H3K27ac	Histone_Modifications	E038-H3K27ac.imputed.narrowPeak.bed.CD4_Naive_Primary_Cells	1e-07	5.89177	2.484e-05	1.77356	0.420648	0.949086	2.59803	18	12718	30	113564
CD4+_CD25+_CD127-_Treg_Primary_Cells	blood	H3K4me1	Histone_Modifications	E044-H3K4me1.imputed.narrowPeak.bed.CD4+_CD25+_CD127-_Treg_Primary_Cells	1e-07	7.63324	2.49705e-05	2.03251	0.482202	1.0874	2.97763	22	19302	30	113564
CD4+_CD25int_CD127+_Tmem_Primary_Cells	blood	H3K4me1	Histone_Modifications	E045-H3K4me1.imputed.narrowPeak.bed.CD4+_CD25int_CD127+_Tmem_Primary_Cells	1e-07	7.6187	2.5147e-05	2.03061	0.481931	1.08602	2.97519	24	19524	30	113564
CD56_Primary_Cells	blood	H3K27ac	Histone_Modifications	E046-H3K27ac.imputed.narrowPeak.bed.CD56_Primary_Cells	1e-06	4.44634	2.51667e-05	1.49208	0.354136	0.797975	2.18619	22	14482	41	113564
Brain_Mid_Frontal_Lobe	mid_frontal_lobe	H3K79me1	Histone_Modifications	E073-H3K79me1.imputed.narrowPeak.bed.Brain_Mid_Frontal_Lobe	1e-07	5.5639	2.53192e-05	1.7163	0.407485	0.917629	2.51497	15	8404	30	113564
CD4+_CD25-_IL17-_PMA-Ionomycin_stimulated_MACS_purified_Th_Primary_Cells	blood	H3K27ac	Histone_Modifications	E041-H3K27ac.imputed.narrowPeak.bed.CD4+_CD25-_IL17-_PMA-Ionomycin_stimulated_MACS_purified_Th_Primary_Cells	1e-06	4.47729	2.54279e-05	1.49902	0.355979	0.801298	2.19674	23	14881	41	113564
Brain_Substantia_Nigra	substancia_nigra	H3K79me1	Histone_Modifications	E074-H3K79me1.imputed.narrowPeak.bed.Brain_Substantia_Nigra	1e-07	5.54355	2.56017e-05	1.71264	0.406857	0.915196	2.51008	15	8580	30	113564
CD4+_CD25int_CD127+_Tmem_Primary_Cells	blood	H3K79me1	Histone_Modifications	E045-H3K79me1.imputed.narrowPeak.bed.CD4+_CD25int_CD127+_Tmem_Primary_Cells	1e-08	7.19124	2.66803e-05	1.97286	0.469719	1.05221	2.89351	12	6228	24	113564
CD4+_CD25-_IL17-_PMA-Ionomycin_stimulated_MACS_purified_Th_Primary_Cells	blood	H3K4me1	Histone_Modifications	E041-H3K4me1.imputed.narrowPeak.bed.CD4+_CD25-_IL17-_PMA-Ionomycin_stimulated_MACS_purified_Th_Primary_Cells	1e-06	4.6851	2.69295e-05	1.54439	0.367887	0.823328	2.26545	27	19342	41	113564
CD3_Primary_Cells_Peripheral_UW	blood	H2BK15ac	Histone_Modifications	E034-H2BK15ac.imputed.narrowPeak.bed.CD3_Primary_Cells_Peripheral_UW	1e-06	7.97606	2.76123e-05	2.07644	0.495298	1.10566	3.04723	5	841	41	113564
CD3_Primary_Cells_Peripheral_UW	blood	H3K27ac	Histone_Modifications	E034-H3K27ac.imputed.narrowPeak.bed.CD3_Primary_Cells_Peripheral_UW	1e-08	9.50064	2.81429e-05	2.25136	0.537574	1.19771	3.30501	17	14310	24	113564
HUVEC_Umbilical_Vein_Endothelial_Cells	umbilical_vein	H3K79me1	Histone_Modifications	E122-H3K79me1.imputed.narrowPeak.bed.HUVEC_Umbilical_Vein_Endothelial_Cells	1e-06	4.68992	2.81605e-05	1.54542	0.369023	0.82213	2.2687	14	5919	41	113564
CD4+_CD25-_IL17+_PMA-Ionomcyin_stimulated_Th17_Primary_Cells	blood	H3K4ac	Histone_Modifications	E042-H3K4ac.imputed.narrowPeak.bed.CD4+_CD25-_IL17+_PMA-Ionomcyin_stimulated_Th17_Primary_Cells	1e-06	4.51629	2.83152e-05	1.50769	0.360122	0.801852	2.21353	16	7507	41	113564
CD3_Primary_Cells_Cord_BI	blood	H3K4me1	Histone_Modifications	E033-H3K4me1.imputed.narrowPeak.bed.CD3_Primary_Cells_Cord_BI	1e-07	10.3222	2.8516e-05	2.3343	0.557777	1.24106	3.42754	24	22699	30	113564
CD4+_CD25+_CD127-_Treg_Primary_Cells	blood	H3K4me1	Histone_Modifications	E044-H3K4me1.imputed.narrowPeak.bed.CD4+_CD25+_CD127-_Treg_Primary_Cells	1e-06	4.65903	2.88586e-05	1.53881	0.367934	0.817657	2.25996	25	19302	41	113564
CD8_Naive_Primary_Cells	blood	H3K27ac	Histone_Modifications	E047-H3K27ac.imputed.narrowPeak.bed.CD8_Naive_Primary_Cells	1e-07	5.76938	2.9686e-05	1.75257	0.419689	0.929974	2.57516	18	12868	30	113564
Penis_Foreskin_Keratinocyte_Primary_Cells_skin03	keratinocyte	H3K79me1	Histone_Modifications	E058-H3K79me1.imputed.narrowPeak.bed.Penis_Foreskin_Keratinocyte_Primary_Cells_skin03	1e-07	5.55425	2.99864e-05	1.71456	0.410815	0.909367	2.51976	15	8284	30	113564
CD3_Primary_Cells_Cord_BI	blood	H3K4me1	Histone_Modifications	E033-H3K4me1.imputed.narrowPeak.bed.CD3_Primary_Cells_Cord_BI	1e-06	4.93845	3.01331e-05	1.59705	0.38276	0.846841	2.34726	27	22699	41	113564
CD8_Memory_Primary_Cells	blood	H3K27ac	Histone_Modifications	E048-H3K27ac.imputed.narrowPeak.bed.CD8_Memory_Primary_Cells	1e-06	4.37195	3.01719e-05	1.47521	0.353584	0.782185	2.16823	21	12251	41	113564
Monocytes-CD14+_RO01746	blood	H2BK15ac	Histone_Modifications	E124-H2BK15ac.imputed.narrowPeak.bed.Monocytes-CD14+_RO01746	1e-07	6.75279	3.04962e-05	1.90996	0.458053	1.01217	2.80774	7	2037	30	113564
NHEK-Epidermal_Keratinocytes	keratinocyte	H3K79me1	Histone_Modifications	E127-H3K79me1.imputed.narrowPeak.bed.NHEK-Epidermal_Keratinocytes	1e-07	5.53789	3.07362e-05	1.71161	0.410662	0.906717	2.51651	14	7394	30	113564
CD4+_CD25-_IL17-_PMA-Ionomycin_stimulated_MACS_purified_Th_Primary_Cells	blood	H3K27ac	Histone_Modifications	E041-H3K27ac.imputed.narrowPeak.bed.CD4+_CD25-_IL17-_PMA-Ionomycin_stimulated_MACS_purified_Th_Primary_Cells	1e-08	9.40137	3.12392e-05	2.24086	0.538119	1.18614	3.29557	18	14881	24	113564
Brain_Angular_Gyrus	angular_gyrus	H3K79me1	Histone_Modifications	E067-H3K79me1.imputed.narrowPeak.bed.Brain_Angular_Gyrus	1e-08	6.96832	3.25995e-05	1.94137	0.467294	1.02548	2.85727	13	7982	24	113564
H1_BMP4_Derived_Mesendoderm_Cultured_Cells	mesendoderm	H3K4ac	Histone_Modifications	E004-H3K4ac.imputed.narrowPeak.bed.H1_BMP4_Derived_Mesendoderm_Cultured_Cells	1e-07	5.37904	3.32762e-05	1.68251	0.405443	0.887841	2.47718	13	6768	30	113564
CD15_Primary_Cells	blood	H3K27ac	Histone_Modifications	E030-H3K27ac.imputed.narrowPeak.bed.CD15_Primary_Cells	1e-06	4.40211	3.38135e-05	1.48208	0.357461	0.781459	2.18271	23	16574	41	113564
CD4+_CD25int_CD127+_Tmem_Primary_Cells	blood	H3K27ac	Histone_Modifications	E045-H3K27ac.imputed.narrowPeak.bed.CD4+_CD25int_CD127+_Tmem_Primary_Cells	1e-06	4.35779	3.4168e-05	1.47196	0.355226	0.775722	2.16821	19	10981	41	113564
CD14_Primary_Cells	blood	H3K27ac	Histone_Modifications	E029-H3K27ac.imputed.narrowPeak.bed.CD14_Primary_Cells	1e-07	6.58897	3.48669e-05	1.8854	0.455509	0.9926	2.77819	21	18246	30	113564
Peripheral_Blood_Mononuclear_Primary_Cells	pbmc	H3K79me1	Histone_Modifications	E062-H3K79me1.imputed.narrowPeak.bed.Peripheral_Blood_Mononuclear_Primary_Cells	1e-07	5.59216	3.49375e-05	1.72136	0.415926	0.906151	2.53658	13	5914	30	113564
Gastric	gastrum	H3K79me1	Histone_Modifications	E094-H3K79me1.imputed.narrowPeak.bed.Gastric	1e-07	5.57779	3.58063e-05	1.71879	0.415871	0.903686	2.5339	11	4390	30	113564
GM12878_Lymphoblastoid	lymphoblastoid	H3K27ac	Histone_Modifications	E116-H3K27ac.imputed.narrowPeak.bed.GM12878_Lymphoblastoid	1e-06	4.35485	3.6069e-05	1.47129	0.356131	0.773274	2.16931	23	14908	41	113564
H1_Derived_Mesenchymal_Stem_Cells	mesenchym	H3K4ac	Histone_Modifications	E006-H3K4ac.imputed.narrowPeak.bed.H1_Derived_Mesenchymal_Stem_Cells	1e-07	5.15618	3.65174e-05	1.6402	0.397288	0.861511	2.41888	13	7048	30	113564
Chondrocytes_from_Bone_Marrow_Derived_Mesenchymal_Stem_Cell_Cultured_Cells	chondrocytes	H3K79me1	Histone_Modifications	E049-H3K79me1.imputed.narrowPeak.bed.Chondrocytes_from_Bone_Marrow_Derived_Mesenchymal_Stem_Cell_Cultured_Cells	1e-06	4.31891	3.71612e-05	1.463	0.354714	0.767763	2.15824	20	11750	41	113564
Thymus	thymus	H3K4me1	Histone_Modifications	E112-H3K4me1.imputed.narrowPeak.bed.Thymus	1e-07	7.22801	3.79768e-05	1.97796	0.480152	1.03687	2.91906	22	19881	30	113564
CD34_Primary_Cells	blood	H3K27ac	Histone_Modifications	E035-H3K27ac.imputed.narrowPeak.bed.CD34_Primary_Cells	1e-07	5.63039	3.82294e-05	1.72818	0.419672	0.905622	2.55074	18	12925	30	113564
CD4+_CD25int_CD127+_Tmem_Primary_Cells	blood	H2BK15ac	Histone_Modifications	E045-H2BK15ac.imputed.narrowPeak.bed.CD4+_CD25int_CD127+_Tmem_Primary_Cells	1e-06	9.64589	3.83614e-05	2.26653	0.550512	1.18753	3.34554	4	485	41	113564
CD19_Primary_Cells_Peripheral_UW	blood	H3K9ac	Histone_Modifications	E032-H3K9ac.imputed.narrowPeak.bed.CD19_Primary_Cells_Peripheral_UW	1e-08	7.21324	3.86188e-05	1.97592	0.480105	1.03491	2.91692	14	9063	24	113564
GM12878_Lymphoblastoid	lymphoblastoid	H3K4ac	Histone_Modifications	E116-H3K4ac.imputed.narrowPeak.bed.GM12878_Lymphoblastoid	1e-08	6.81202	3.91925e-05	1.91869	0.466586	1.00418	2.8332	14	8295	24	113564
GM12878_Lymphoblastoid	lymphoblastoid	H3K4me1	Histone_Modifications	E116-H3K4me1.imputed.narrowPeak.bed.GM12878_Lymphoblastoid	1e-06	4.66422	3.93431e-05	1.53992	0.374558	0.805788	2.27405	27	21364	41	113564
CD4+_CD25-_IL17+_PMA-Ionomcyin_stimulated_Th17_Primary_Cells	blood	H2BK20ac	Histone_Modifications	E042-H2BK20ac.imputed.narrowPeak.bed.CD4+_CD25-_IL17+_PMA-Ionomcyin_stimulated_Th17_Primary_Cells	1e-06	5.10286	3.96817e-05	1.6298	0.396611	0.852445	2.40716	10	3195	41	113564
NH-A_Astrocytes	astrocytes	H3K79me1	Histone_Modifications	E125-H3K79me1.imputed.narrowPeak.bed.NH-A_Astrocytes	1e-07	5.33054	4.00262e-05	1.67345	0.407431	0.874888	2.47202	14	7836	30	113564
Fetal_Thymus	fetal_thymus	H3K9ac	Histone_Modifications	E093-H3K9ac.imputed.narrowPeak.bed.Fetal_Thymus	1e-07	5.42893	4.0105e-05	1.69174	0.411929	0.88436	2.49912	16	9704	30	113564
Monocytes-CD14+_RO01746	blood	H3K4me1	Histone_Modifications	E124-H3K4me1.imputed.narrowPeak.bed.Monocytes-CD14+_RO01746	1e-07	9.84103	4.02655e-05	2.28656	0.556889	1.19506	3.37806	24	23496	30	113564
GM12878_Lymphoblastoid	lymphoblastoid	H3K4me2	Histone_Modifications	E116-H3K4me2.imputed.narrowPeak.bed.GM12878_Lymphoblastoid	1e-07	6.18599	4.03296e-05	1.82229	0.443856	0.95233	2.69224	21	15745	30	113564
CD19_Primary_Cells_Cord_BI	blood	H3K4me2	Histone_Modifications	E031-H3K4me2.imputed.narrowPeak.bed.CD19_Primary_Cells_Cord_BI	1e-07	6.1758	4.09597e-05	1.82064	0.443842	0.950708	2.69057	21	15505	30	113564
CD4+_CD25-_IL17+_PMA-Ionomcyin_stimulated_Th17_Primary_Cells	blood	H3K27ac	Histone_Modifications	E042-H3K27ac.imputed.narrowPeak.bed.CD4+_CD25-_IL17+_PMA-Ionomcyin_stimulated_Th17_Primary_Cells	1e-08	8.04449	4.183e-05	2.08499	0.50889	1.08756	3.08241	17	13412	24	113564
Fetal_Thymus	fetal_thymus	H3K4ac	Histone_Modifications	E093-H3K4ac.imputed.narrowPeak.bed.Fetal_Thymus	1e-06	4.30744	4.18965e-05	1.46034	0.356463	0.761677	2.15901	16	8150	41	113564
CD14_Primary_Cells	blood	H3K79me1	Histone_Modifications	E029-H3K79me1.imputed.narrowPeak.bed.CD14_Primary_Cells	1e-07	5.26889	4.20288e-05	1.66182	0.405714	0.866619	2.45702	13	6647	30	113564
CD4+_CD25-_CD45RO+_Memory_Primary_Cells	blood	H3K4me2	Histone_Modifications	E040-H3K4me2.imputed.narrowPeak.bed.CD4+_CD25-_CD45RO+_Memory_Primary_Cells	1e-06	4.44524	4.21512e-05	1.49183	0.364274	0.777856	2.20581	24	16231	41	113564
CD4+_CD25+_CD127-_Treg_Primary_Cells	blood	H3K4ac	Histone_Modifications	E044-H3K4ac.imputed.narrowPeak.bed.CD4+_CD25+_CD127-_Treg_Primary_Cells	1e-06	4.41983	4.23297e-05	1.4861	0.362961	0.774698	2.19751	16	7642	41	113564
CD56_Primary_Cells	blood	H3K9ac	Histone_Modifications	E046-H3K9ac.imputed.narrowPeak.bed.CD56_Primary_Cells	1e-08	7.15556	4.24014e-05	1.96789	0.480678	1.02576	2.91002	14	9108	24	113564
CD3_Primary_Cells_Peripheral_UW	blood	H3K4me1	Histone_Modifications	E034-H3K4me1.imputed.narrowPeak.bed.CD3_Primary_Cells_Peripheral_UW	1e-08	14.0423	4.27106e-05	2.64207	0.64562	1.37666	3.90749	19	18210	24	113564
CD4_Memory_Primary_Cells	blood	H3K9ac	Histone_Modifications	E037-H3K9ac.imputed.narrowPeak.bed.CD4_Memory_Primary_Cells	1e-06	4.37713	4.30391e-05	1.47639	0.360929	0.768971	2.18381	18	9470	41	113564
CD4+_CD25+_CD127-_Treg_Primary_Cells	blood	H3K4me2	Histone_Modifications	E044-H3K4me2.imputed.narrowPeak.bed.CD4+_CD25+_CD127-_Treg_Primary_Cells	1e-07	6.19001	4.31551e-05	1.82294	0.445716	0.949333	2.69654	20	15688	30	113564
GM12878_Lymphoblastoid	lymphoblastoid	H3K27ac	Histone_Modifications	E116-H3K27ac.imputed.narrowPeak.bed.GM12878_Lymphoblastoid	1e-08	8.9113	4.3984e-05	2.18732	0.535388	1.13796	3.23668	18	14908	24	113564
CD4+_CD25-_CD45RO+_Memory_Primary_Cells	blood	H3K4me2	Histone_Modifications	E040-H3K4me2.imputed.narrowPeak.bed.CD4+_CD25-_CD45RO+_Memory_Primary_Cells	1e-08	10.7619	4.41396e-05	2.37601	0.581691	1.2359	3.51613	19	16231	24	113564
CD4+_CD25+_CD127-_Treg_Primary_Cells	blood	H2BK15ac	Histone_Modifications	E044-H2BK15ac.imputed.narrowPeak.bed.CD4+_CD25+_CD127-_Treg_Primary_Cells	1e-07	9.86675	4.44427e-05	2.28917	0.560648	1.1903	3.38804	4	637	30	113564
CD4+_CD25-_IL17-_PMA-Ionomycin_stimulated_MACS_purified_Th_Primary_Cells	blood	H2BK20ac	Histone_Modifications	E041-H2BK20ac.imputed.narrowPeak.bed.CD4+_CD25-_IL17-_PMA-Ionomycin_stimulated_MACS_purified_Th_Primary_Cells	1e-06	4.45336	4.46392e-05	1.49366	0.365909	0.776478	2.21084	14	5695	41	113564
Monocytes-CD14+_RO01746	blood	H3K27ac	Histone_Modifications	E124-H3K27ac.imputed.narrowPeak.bed.Monocytes-CD14+_RO01746	1e-07	6.41293	4.48984e-05	1.85832	0.45539	0.965751	2.75088	21	18434	30	113564
CD4+_CD25-_CD45RA+_Naive_Primary_Cells	blood	H3K79me1	Histone_Modifications	E039-H3K79me1.imputed.narrowPeak.bed.CD4+_CD25-_CD45RA+_Naive_Primary_Cells	1e-08	6.92387	4.54014e-05	1.93497	0.474477	1.005	2.86495	13	7909	24	113564
CD4+_CD25-_Th_Primary_Cells	blood	H3K4me1	Histone_Modifications	E043-H3K4me1.imputed.narrowPeak.bed.CD4+_CD25-_Th_Primary_Cells	1e-07	6.48724	4.58393e-05	1.86984	0.458756	0.970676	2.769	22	18410	30	113564
CD4+_CD25-_IL17-_PMA-Ionomycin_stimulated_MACS_purified_Th_Primary_Cells	blood	H3K4ac	Histone_Modifications	E041-H3K4ac.imputed.narrowPeak.bed.CD4+_CD25-_IL17-_PMA-Ionomycin_stimulated_MACS_purified_Th_Primary_Cells	1e-07	5.29196	4.60705e-05	1.66619	0.408909	0.864727	2.46765	17	10402	30	113564
CD4+_CD25-_CD45RA+_Naive_Primary_Cells	blood	H3K4ac	Histone_Modifications	E039-H3K4ac.imputed.narrowPeak.bed.CD4+_CD25-_CD45RA+_Naive_Primary_Cells	1e-06	4.3559	4.68956e-05	1.47153	0.361504	0.762984	2.18008	16	7762	41	113564
CD19_Primary_Cells_Peripheral_UW	blood	H3K4me1	Histone_Modifications	E032-H3K4me1.imputed.narrowPeak.bed.CD19_Primary_Cells_Peripheral_UW	1e-08	13.7199	4.83705e-05	2.61885	0.644503	1.35562	3.88208	19	18333	24	113564
Osteoblasts	osteoblast	H3K4ac	Histone_Modifications	E129-H3K4ac.imputed.narrowPeak.bed.Osteoblasts	1e-08	7.63661	4.87603e-05	2.03295	0.500544	1.05189	3.01402	17	14602	24	113564
CD3_Primary_Cells_Peripheral_UW	blood	H3K9ac	Histone_Modifications	E034-H3K9ac.imputed.narrowPeak.bed.CD3_Primary_Cells_Peripheral_UW	1e-06	4.28597	5.0188e-05	1.45535	0.358924	0.751856	2.15884	18	9569	41	113564
CD4+_CD25-_CD45RA+_Naive_Primary_Cells	blood	H3K27ac	Histone_Modifications	E039-H3K27ac.imputed.narrowPeak.bed.CD4+_CD25-_CD45RA+_Naive_Primary_Cells	1e-07	5.49642	5.0316e-05	1.7041	0.420334	0.880244	2.52795	19	13378	30	113564
Dnd41_TCell_Leukemia	leukemia	H3K4me1	Histone_Modifications	E115-H3K4me1.imputed.narrowPeak.bed.Dnd41_TCell_Leukemia	1e-08	13.4826	5.11902e-05	2.6014	0.642301	1.34249	3.86031	19	18696	24	113564
CD3_Primary_Cells_Peripheral_UW	blood	H3K4ac	Histone_Modifications	E034-H3K4ac.imputed.narrowPeak.bed.CD3_Primary_Cells_Peripheral_UW	1e-06	4.28296	5.16045e-05	1.45464	0.359328	0.750362	2.15893	16	7837	41	113564
Brain_Substantia_Nigra	substancia_nigra	H3K79me1	Histone_Modifications	E074-H3K79me1.imputed.narrowPeak.bed.Brain_Substantia_Nigra	1e-08	6.55352	5.19844e-05	1.88	0.464597	0.969392	2.79061	13	8580	24	113564
CD4+_CD25int_CD127+_Tmem_Primary_Cells	blood	H3K4ac	Histone_Modifications	E045-H3K4ac.imputed.narrowPeak.bed.CD4+_CD25int_CD127+_Tmem_Primary_Cells	1e-07	5.27	5.22372e-05	1.66203	0.410846	0.856773	2.46729	13	6425	30	113564
HUVEC_Umbilical_Vein_Endothelial_Cells	umbilical_vein	H3K79me1	Histone_Modifications	E122-H3K79me1.imputed.narrowPeak.bed.HUVEC_Umbilical_Vein_Endothelial_Cells	1e-08	6.4609	5.23417e-05	1.86577	0.461262	0.961694	2.76984	11	5919	24	113564
CD56_Primary_Cells	blood	H3K4me1	Histone_Modifications	E046-H3K4me1.imputed.narrowPeak.bed.CD56_Primary_Cells	1e-08	13.5725	5.29594e-05	2.60805	0.64521	1.34343	3.87266	19	18497	24	113564
02pct_Lung_Carcinoma	carcinoma	H3K27ac	Histone_Modifications	E114-H3K27ac.imputed.narrowPeak.bed.A549_EtOH_0.02pct_Lung_Carcinoma	1e-07	6.86454	5.31096e-05	1.92637	0.476647	0.992142	2.8606	23	21519	30	113564
Spleen	spleen	H2BK20ac	Histone_Modifications	E113-H2BK20ac.imputed.narrowPeak.bed.Spleen	1e-08	6.67124	5.37422e-05	1.89781	0.469902	0.976798	2.81881	8	3064	24	113564
CD19_Primary_Cells_Cord_BI	blood	H3K4me1	Histone_Modifications	E031-H3K4me1.imputed.narrowPeak.bed.CD19_Primary_Cells_Cord_BI	1e-07	9.42266	5.38074e-05	2.24312	0.555441	1.15445	3.33178	24	24142	30	113564
Breast_Myoepithelial_Cells	breast	H3K79me1	Histone_Modifications	E027-H3K79me1.imputed.narrowPeak.bed.Breast_Myoepithelial_Cells	1e-07	5.17787	5.60489e-05	1.64439	0.408154	0.844412	2.44438	14	7748	30	113564
CD34_Cultured_Cells	blood	H3K4ac	Histone_Modifications	E036-H3K4ac.imputed.narrowPeak.bed.CD34_Cultured_Cells	1e-07	5.10035	5.66862e-05	1.62931	0.404677	0.836142	2.42248	14	7724	30	113564
K562_Leukemia	leukemia	H3K4ac	Histone_Modifications	E123-H3K4ac.imputed.narrowPeak.bed.K562_Leukemia	1e-06	4.31696	5.68949e-05	1.46255	0.363337	0.750411	2.17469	16	8084	41	113564
Rectal_Smooth_Muscle	rectum	H3K79me1	Histone_Modifications	E103-H3K79me1.imputed.narrowPeak.bed.Rectal_Smooth_Muscle	1e-07	5.27358	5.73423e-05	1.66271	0.413251	0.852738	2.47268	12	5505	30	113564
NHDF-Ad_Adult_Dermal_Fibroblasts	fibroblast	H3K4me2	Histone_Modifications	E126-H3K4me2.imputed.narrowPeak.bed.NHDF-Ad_Adult_Dermal_Fibroblasts	1e-06	4.26577	5.85152e-05	1.45062	0.360966	0.743129	2.15812	23	15768	41	113564
Duodenum_Mucosa	duodenum_mucosa	H3K79me1	Histone_Modifications	E077-H3K79me1.imputed.narrowPeak.bed.Duodenum_Mucosa	1e-08	6.57052	5.94631e-05	1.88259	0.468898	0.963553	2.80163	12	6689	24	113564
CD4_Naive_Primary_Cells	blood	H3K4me1	Histone_Modifications	E038-H3K4me1.imputed.narrowPeak.bed.CD4_Naive_Primary_Cells	1e-07	6.27935	6.04641e-05	1.83727	0.458058	0.939473	2.73506	23	19092	30	113564
CD4+_CD25-_CD45RA+_Naive_Primary_Cells	blood	H2BK15ac	Histone_Modifications	E039-H2BK15ac.imputed.narrowPeak.bed.CD4+_CD25-_CD45RA+_Naive_Primary_Cells	1e-06	7.60151	6.102e-05	2.02835	0.50597	1.03665	3.02005	5	791	41	113564
Peripheral_Blood_Mononuclear_Primary_Cells	pbmc	H3K27ac	Histone_Modifications	E062-H3K27ac.imputed.narrowPeak.bed.Peripheral_Blood_Mononuclear_Primary_Cells	1e-08	7.13013	6.16328e-05	1.96433	0.490289	1.00336	2.9253	15	11531	24	113564
Thymus	thymus	H3K79me1	Histone_Modifications	E112-H3K79me1.imputed.narrowPeak.bed.Thymus	1e-06	4.53897	6.27593e-05	1.5127	0.377968	0.771882	2.25352	13	5093	41	113564
02pct_Lung_Carcinoma	carcinoma	H3K79me1	Histone_Modifications	E114-H3K79me1.imputed.narrowPeak.bed.A549_EtOH_0.02pct_Lung_Carcinoma	1e-07	5.12478	6.28014e-05	1.63409	0.408314	0.83379	2.43438	14	8367	30	113564
CD8_Memory_Primary_Cells	blood	H3K4me1	Histone_Modifications	E048-H3K4me1.imputed.narrowPeak.bed.CD8_Memory_Primary_Cells	1e-07	6.23728	6.38721e-05	1.83054	0.457861	0.933135	2.72795	23	19168	30	113564
Sigmoid_Colon	colon	H3K79me1	Histone_Modifications	E106-H3K79me1.imputed.narrowPeak.bed.Sigmoid_Colon	1e-06	4.39633	6.40684e-05	1.48077	0.370442	0.754703	2.20684	14	6085	41	113564
Duodenum_Smooth_Muscle	duodenum_muscle	H3K79me1	Histone_Modifications	E078-H3K79me1.imputed.narrowPeak.bed.Duodenum_Smooth_Muscle	1e-07	5.17227	6.41753e-05	1.64331	0.411146	0.837466	2.44916	13	6698	30	113564
K562_Leukemia	leukemia	H3K27ac	Histone_Modifications	E123-H3K27ac.imputed.narrowPeak.bed.K562_Leukemia	1e-08	9.99853	6.42209e-05	2.30244	0.576079	1.17332	3.43155	19	17044	24	113564
HSMM_Skeletal_Muscle_Myoblasts	myoblast	H3K79me1	Histone_Modifications	E120-H3K79me1.imputed.narrowPeak.bed.HSMM_Skeletal_Muscle_Myoblasts	1e-08	6.38406	6.4543e-05	1.8538	0.463967	0.94443	2.76318	10	4863	24	113564
Peripheral_Blood_Mononuclear_Primary_Cells	pbmc	H2BK20ac	Histone_Modifications	E062-H2BK20ac.imputed.narrowPeak.bed.Peripheral_Blood_Mononuclear_Primary_Cells	1e-07	12.3836	6.50728e-05	2.51637	0.630098	1.28138	3.75136	3	348	30	113564
CD14_Primary_Cells	blood	H3K4ac	Histone_Modifications	E029-H3K4ac.imputed.narrowPeak.bed.CD14_Primary_Cells	1e-06	4.12819	6.58976e-05	1.41784	0.355292	0.721466	2.11421	16	8236	41	113564
CD4+_CD25-_CD45RO+_Memory_Primary_Cells	blood	H3K4me1	Histone_Modifications	E040-H3K4me1.imputed.narrowPeak.bed.CD4+_CD25-_CD45RO+_Memory_Primary_Cells	1e-06	4.23964	6.6185e-05	1.44448	0.362061	0.734839	2.15412	26	18980	41	113564
CD3_Primary_Cells_Cord_BI	blood	H3K79me1	Histone_Modifications	E033-H3K79me1.imputed.narrowPeak.bed.CD3_Primary_Cells_Cord_BI	1e-07	5.8169	6.66371e-05	1.76077	0.441518	0.895392	2.62614	9	3068	30	113564
CD8_Naive_Primary_Cells	blood	H3K4me2	Histone_Modifications	E047-H3K4me2.imputed.narrowPeak.bed.CD8_Naive_Primary_Cells	1e-06	4.21881	6.68407e-05	1.43955	0.361038	0.731919	2.14719	22	14960	41	113564
CD4+_CD25-_IL17-_PMA-Ionomycin_stimulated_MACS_purified_Th_Primary_Cells	blood	H3K4me1	Histone_Modifications	E041-H3K4me1.imputed.narrowPeak.bed.CD4+_CD25-_IL17-_PMA-Ionomycin_stimulated_MACS_purified_Th_Primary_Cells	1e-08	13.1006	6.83495e-05	2.57266	0.646079	1.30635	3.83897	21	19342	24	113564
Mobilized_CD34_Primary_Cells_Male	blood	H3K4me1	Histone_Modifications	E051-H3K4me1.imputed.narrowPeak.bed.Mobilized_CD34_Primary_Cells_Male	1e-07	9.11344	6.86736e-05	2.20975	0.555097	1.12176	3.29774	24	24515	30	113564
CD4+_CD25-_IL17-_PMA-Ionomycin_stimulated_MACS_purified_Th_Primary_Cells	blood	H3K9ac	Histone_Modifications	E041-H3K9ac.imputed.narrowPeak.bed.CD4+_CD25-_IL17-_PMA-Ionomycin_stimulated_MACS_purified_Th_Primary_Cells	1e-08	7.11926	6.94255e-05	1.9628	0.493384	0.995771	2.92984	16	11517	24	113564
Penis_Foreskin_Melanocyte_Primary_Cells_skin01	melanocyte	H3K79me1	Histone_Modifications	E059-H3K79me1.imputed.narrowPeak.bed.Penis_Foreskin_Melanocyte_Primary_Cells_skin01	1e-07	5.13127	6.98289e-05	1.63535	0.411217	0.82937	2.44134	12	5536	30	113564
CD19_Primary_Cells_Cord_BI	blood	H3K4me1	Histone_Modifications	E031-H3K4me1.imputed.narrowPeak.bed.CD19_Primary_Cells_Cord_BI	1e-06	4.56533	7.05999e-05	1.51849	0.382082	0.76961	2.26737	27	24142	41	113564
02pct_Lung_Carcinoma	carcinoma	H3K4ac	Histone_Modifications	E114-H3K4ac.imputed.narrowPeak.bed.A549_EtOH_0.02pct_Lung_Carcinoma	1e-07	5.09471	7.11043e-05	1.6282	0.409862	0.824872	2.43153	17	13104	30	113564
K562_Leukemia	leukemia	H3K27ac	Histone_Modifications	E123-H3K27ac.imputed.narrowPeak.bed.K562_Leukemia	1e-06	4.18374	7.19234e-05	1.43121	0.36052	0.724585	2.13782	24	17044	41	113564
CD8_Memory_Primary_Cells	blood	H3K27ac	Histone_Modifications	E048-H3K27ac.imputed.narrowPeak.bed.CD8_Memory_Primary_Cells	1e-08	6.94626	7.2356e-05	1.9382	0.488409	0.980922	2.89548	16	12251	24	113564
Lung	lung	H3K79me1	Histone_Modifications	E096-H3K79me1.imputed.narrowPeak.bed.Lung	1e-07	5.04871	7.25407e-05	1.61913	0.408069	0.819319	2.41895	13	6677	30	113564
CD8_Memory_Primary_Cells	blood	H3K9ac	Histone_Modifications	E048-H3K9ac.imputed.narrowPeak.bed.CD8_Memory_Primary_Cells	1e-07	5.12436	7.71038e-05	1.63401	0.413335	0.82387	2.44414	15	8562	30	113564
CD4+_CD25-_IL17+_PMA-Ionomcyin_stimulated_Th17_Primary_Cells	blood	H3K4me1	Histone_Modifications	E042-H3K4me1.imputed.narrowPeak.bed.CD4+_CD25-_IL17+_PMA-Ionomcyin_stimulated_Th17_Primary_Cells	1e-06	4.17722	7.88861e-05	1.42965	0.362141	0.719849	2.13944	26	19123	41	113564
CD4_Memory_Primary_Cells	blood	H3K27ac	Histone_Modifications	E037-H3K27ac.imputed.narrowPeak.bed.CD4_Memory_Primary_Cells	1e-06	4.02452	7.97038e-05	1.39241	0.352929	0.700666	2.08415	20	13278	41	113564
K562_Leukemia	leukemia	H3K4me1	Histone_Modifications	E123-H3K4me1.imputed.narrowPeak.bed.K562_Leukemia	1e-06	4.19269	8.05844e-05	1.43334	0.363547	0.720789	2.1459	24	18647	41	113564
NHDF-Ad_Adult_Dermal_Fibroblasts	fibroblast	H3K4me2	Histone_Modifications	E126-H3K4me2.imputed.narrowPeak.bed.NHDF-Ad_Adult_Dermal_Fibroblasts	1e-08	8.12403	8.32622e-05	2.09483	0.532383	1.05136	3.1383	18	15768	24	113564
CD19_Primary_Cells_Peripheral_UW	blood	H3K4me2	Histone_Modifications	E032-H3K4me2.imputed.narrowPeak.bed.CD19_Primary_Cells_Peripheral_UW	1e-07	5.41838	8.57776e-05	1.6898	0.43023	0.846545	2.53305	20	14781	30	113564
CD4+_CD25-_CD45RA+_Naive_Primary_Cells	blood	H3K4me1	Histone_Modifications	E039-H3K4me1.imputed.narrowPeak.bed.CD4+_CD25-_CD45RA+_Naive_Primary_Cells	1e-06	4.15549	8.59787e-05	1.42443	0.362719	0.713502	2.13536	26	19177	41	113564
CD34_Cultured_Cells	blood	H3K79me1	Histone_Modifications	E036-H3K79me1.imputed.narrowPeak.bed.CD34_Cultured_Cells	1e-08	6.12641	8.72249e-05	1.81261	0.461973	0.907143	2.71808	11	5945	24	113564
H1_Derived_Mesenchymal_Stem_Cells	mesenchym	H3K79me1	Histone_Modifications	E006-H3K79me1.imputed.narrowPeak.bed.H1_Derived_Mesenchymal_Stem_Cells	1e-07	5.01228	8.86555e-05	1.61189	0.411227	0.805886	2.4179	11	5018	30	113564
CD4+_CD25-_IL17-_PMA-Ionomycin_stimulated_MACS_purified_Th_Primary_Cells	blood	H3K4me2	Histone_Modifications	E041-H3K4me2.imputed.narrowPeak.bed.CD4+_CD25-_IL17-_PMA-Ionomycin_stimulated_MACS_purified_Th_Primary_Cells	1e-08	9.73725	8.89926e-05	2.27596	0.58078	1.13763	3.41429	20	17573	24	113564
CD34_Cultured_Cells	blood	H3K27ac	Histone_Modifications	E036-H3K27ac.imputed.narrowPeak.bed.CD34_Cultured_Cells	1e-08	8.05468	9.02248e-05	2.08625	0.532822	1.04192	3.13058	17	16317	24	113564
Peripheral_Blood_Mononuclear_Primary_Cells	pbmc	H3K4me1	Histone_Modifications	E062-H3K4me1.imputed.narrowPeak.bed.Peripheral_Blood_Mononuclear_Primary_Cells	1e-08	19.7681	9.15095e-05	2.98407	0.762786	1.48901	4.47913	20	20221	24	113564
CD4_Memory_Primary_Cells	blood	H3K4me1	Histone_Modifications	E037-H3K4me1.imputed.narrowPeak.bed.CD4_Memory_Primary_Cells	1e-06	4.12575	9.28026e-05	1.41725	0.36259	0.706572	2.12793	25	19388	41	113564
Dnd41_TCell_Leukemia	leukemia	H3K27ac	Histone_Modifications	E115-H3K27ac.imputed.narrowPeak.bed.Dnd41_TCell_Leukemia	1e-07	5.25196	9.36984e-05	1.6586	0.42459	0.826404	2.4908	19	16324	30	113564
Mobilized_CD34_Primary_Cells_Female	blood	H3K4me1	Histone_Modifications	E050-H3K4me1.imputed.narrowPeak.bed.Mobilized_CD34_Primary_Cells_Female	1e-07	7.33385	9.37162e-05	1.9925	0.510072	0.992759	2.99224	23	23518	30	113564
CD4+_CD25-_CD45RO+_Memory_Primary_Cells	blood	H2BK20ac	Histone_Modifications	E040-H2BK20ac.imputed.narrowPeak.bed.CD4+_CD25-_CD45RO+_Memory_Primary_Cells	1e-06	5.20886	9.45302e-05	1.65036	0.422712	0.821846	2.47888	8	2224	41	113564
HSMM_Skeletal_Muscle_Myoblasts	myoblast	H3K79me1	Histone_Modifications	E120-H3K79me1.imputed.narrowPeak.bed.HSMM_Skeletal_Muscle_Myoblasts	1e-06	4.44346	9.61104e-05	1.49143	0.382399	0.741932	2.24093	12	4863	41	113564
Spleen	spleen	H3K4me1	Histone_Modifications	E113-H3K4me1.imputed.narrowPeak.bed.Spleen	1e-08	12.2588	9.63265e-05	2.50625	0.642683	1.24659	3.7659	19	19898	24	113564
CD56_Primary_Cells	blood	H3K27ac	Histone_Modifications	E046-H3K27ac.imputed.narrowPeak.bed.CD56_Primary_Cells	1e-08	7.16619	9.67002e-05	1.96937	0.505133	0.979314	2.95943	16	14482	24	113564
CD15_Primary_Cells	blood	H3K27ac	Histone_Modifications	E030-H3K27ac.imputed.narrowPeak.bed.CD15_Primary_Cells	1e-08	7.97554	9.69514e-05	2.07638	0.532665	1.03236	3.1204	17	16574	24	113564
Penis_Foreskin_Fibroblast_Primary_Cells_skin01	fibroblast	H3K4me1	Histone_Modifications	E055-H3K4me1.imputed.narrowPeak.bed.Penis_Foreskin_Fibroblast_Primary_Cells_skin01	1e-07	7.221	9.77183e-05	1.97699	0.507417	0.982456	2.97153	24	24055	30	113564
CD34_Cultured_Cells	blood	H3K4me2	Histone_Modifications	E036-H3K4me2.imputed.narrowPeak.bed.CD34_Cultured_Cells	1e-07	5.60888	9.88672e-05	1.72435	0.442896	0.856275	2.59243	20	16819	30	113564
CD4+_CD25-_Th_Primary_Cells	blood	H3K27ac	Histone_Modifications	E043-H3K27ac.imputed.narrowPeak.bed.CD4+_CD25-_Th_Primary_Cells	1e-06	3.96921	9.92259e-05	1.37857	0.354162	0.68441	2.07272	22	14701	41	113564
Donor_29	cl	H3K79me1	Histone_Modifications	E101-H3K79me1.imputed.narrowPeak.bed.Rectal_Mucosa.Donor_29	1e-07	4.96761	9.92622e-05	1.60294	0.411814	0.795784	2.41009	13	6597	30	113564
H1_Derived_Mesenchymal_Stem_Cells	mesenchym	H3K4me1	Histone_Modifications	E006-H3K4me1.imputed.narrowPeak.bed.H1_Derived_Mesenchymal_Stem_Cells	1e-07	6.32436	9.96054e-05	1.84441	0.473952	0.915463	2.77335	23	22222	30	113564
Osteoblasts	osteoblast	H3K4me1	Histone_Modifications	E129-H3K4me1.imputed.narrowPeak.bed.Osteoblasts	1e-07	11.1919	0.000101925	2.41519	0.621517	1.19702	3.63337	26	27954	30	113564
CD8_Naive_Primary_Cells	blood	H3K4me1	Histone_Modifications	E047-H3K4me1.imputed.narrowPeak.bed.CD8_Naive_Primary_Cells	1e-08	9.43284	0.000103028	2.2442	0.577903	1.11151	3.37689	20	18559	24	113564
H1_Derived_Mesenchymal_Stem_Cells	mesenchym	H3K4ac	Histone_Modifications	E006-H3K4ac.imputed.narrowPeak.bed.H1_Derived_Mesenchymal_Stem_Cells	1e-06	4.0146	0.000103256	1.38994	0.357972	0.688313	2.09156	14	7048	41	113564
Osteoblasts	osteoblast	H3K4ac	Histone_Modifications	E129-H3K4ac.imputed.narrowPeak.bed.Osteoblasts	1e-06	3.89505	0.000103871	1.35971	0.350317	0.673086	2.04633	21	14602	41	113564
CD4+_CD25-_IL17+_PMA-Ionomcyin_stimulated_Th17_Primary_Cells	blood	H3K4ac	Histone_Modifications	E042-H3K4ac.imputed.narrowPeak.bed.CD4+_CD25-_IL17+_PMA-Ionomcyin_stimulated_Th17_Primary_Cells	1e-08	5.98059	0.000104533	1.78852	0.46098	0.884999	2.69204	12	7507	24	113564
CD4+_CD25-_Th_Primary_Cells	blood	H3K27ac	Histone_Modifications	E043-H3K27ac.imputed.narrowPeak.bed.CD4+_CD25-_Th_Primary_Cells	1e-08	7.21238	0.000105209	1.9758	0.509456	0.977266	2.97433	17	14701	24	113564
CD15_Primary_Cells	blood	H3K4me1	Histone_Modifications	E030-H3K4me1.imputed.narrowPeak.bed.CD15_Primary_Cells	1e-07	8.61397	0.000106304	2.15339	0.555607	1.0644	3.24238	24	25697	30	113564
CD4+_CD25int_CD127+_Tmem_Primary_Cells	blood	H3K4me1	Histone_Modifications	E045-H3K4me1.imputed.narrowPeak.bed.CD4+_CD25int_CD127+_Tmem_Primary_Cells	1e-06	4.06897	0.000106358	1.40339	0.362108	0.693658	2.11312	26	19524	41	113564
CD4_Naive_Primary_Cells	blood	H3K4me2	Histone_Modifications	E038-H3K4me2.imputed.narrowPeak.bed.CD4_Naive_Primary_Cells	1e-07	5.31651	0.000106699	1.67082	0.431197	0.82567	2.51596	19	15221	30	113564
IMR90_Cell_Line	imp	H3K27ac	Histone_Modifications	E017-H3K27ac.imputed.narrowPeak.bed.IMR90_Cell_Line	1e-07	5.40524	0.000107262	1.68737	0.435613	0.833567	2.54117	21	18607	30	113564
Monocytes-CD14+_RO01746	blood	H2BK15ac	Histone_Modifications	E124-H2BK15ac.imputed.narrowPeak.bed.Monocytes-CD14+_RO01746	1e-08	6.93692	0.000108248	1.93686	0.50031	0.956251	2.91747	6	2037	24	113564
CD4+_CD25-_IL17+_PMA-Ionomcyin_stimulated_Th17_Primary_Cells	blood	H3K4me2	Histone_Modifications	E042-H3K4me2.imputed.narrowPeak.bed.CD4+_CD25-_IL17+_PMA-Ionomcyin_stimulated_Th17_Primary_Cells	1e-08	8.05751	0.000108361	2.0866	0.539026	1.03011	3.1431	18	15778	24	113564
CD56_Primary_Cells	blood	H2BK20ac	Histone_Modifications	E046-H2BK20ac.imputed.narrowPeak.bed.CD56_Primary_Cells	1e-08	5.80546	0.000109922	1.7588	0.454754	0.867479	2.65012	9	4567	24	113564
CD4+_CD25-_CD45RO+_Memory_Primary_Cells	blood	H3K4me1	Histone_Modifications	E040-H3K4me1.imputed.narrowPeak.bed.CD4+_CD25-_CD45RO+_Memory_Primary_Cells	1e-08	9.33325	0.000110434	2.23358	0.577684	1.10132	3.36584	20	18980	24	113564
CD56_Primary_Cells	blood	H3K4me2	Histone_Modifications	E046-H3K4me2.imputed.narrowPeak.bed.CD56_Primary_Cells	1e-06	3.97618	0.000111988	1.38032	0.357316	0.679983	2.08066	21	13875	41	113564
CD4+_CD25-_IL17-_PMA-Ionomycin_stimulated_MACS_purified_Th_Primary_Cells	blood	H2BK20ac	Histone_Modifications	E041-H2BK20ac.imputed.narrowPeak.bed.CD4+_CD25-_IL17-_PMA-Ionomycin_stimulated_MACS_purified_Th_Primary_Cells	1e-08	5.70255	0.000114307	1.74091	0.451245	0.856474	2.62535	11	5695	24	113564
H1_Derived_Mesenchymal_Stem_Cells	mesenchym	H3K4ac	Histone_Modifications	E006-H3K4ac.imputed.narrowPeak.bed.H1_Derived_Mesenchymal_Stem_Cells	1e-08	5.59905	0.000114308	1.7226	0.446497	0.847462	2.59773	11	7048	24	113564
CD34_Cultured_Cells	blood	H3K27ac	Histone_Modifications	E036-H3K27ac.imputed.narrowPeak.bed.CD34_Cultured_Cells	1e-06	3.92527	0.000114421	1.36744	0.354462	0.672691	2.06218	22	16317	41	113564
CD8_Memory_Primary_Cells	blood	H3K4me2	Histone_Modifications	E048-H3K4me2.imputed.narrowPeak.bed.CD8_Memory_Primary_Cells	1e-07	5.27407	0.000115076	1.6628	0.431182	0.817687	2.50792	19	15391	30	113564
CD4+_CD25int_CD127+_Tmem_Primary_Cells	blood	H3K4me2	Histone_Modifications	E045-H3K4me2.imputed.narrowPeak.bed.CD4+_CD25int_CD127+_Tmem_Primary_Cells	1e-07	5.27304	0.000115256	1.66261	0.431174	0.817506	2.50771	19	15231	30	113564
CD19_Primary_Cells_Peripheral_UW	blood	H3K9ac	Histone_Modifications	E032-H3K9ac.imputed.narrowPeak.bed.CD19_Primary_Cells_Peripheral_UW	1e-06	4.01023	0.000115687	1.38885	0.360264	0.682732	2.09497	17	9063	41	113564
Penis_Foreskin_Fibroblast_Primary_Cells_skin02	fibroblast	H3K4me1	Histone_Modifications	E056-H3K4me1.imputed.narrowPeak.bed.Penis_Foreskin_Fibroblast_Primary_Cells_skin02	1e-07	7.05868	0.000116255	1.95426	0.507087	0.960368	2.94815	24	24467	30	113564
Breast_vHMEC	breast	H3K4me2	Histone_Modifications	E028-H3K4me2.imputed.narrowPeak.bed.Breast_vHMEC	1e-07	5.45027	0.000117072	1.69566	0.440183	0.832905	2.55842	21	17699	30	113564
CD56_Primary_Cells	blood	H2BK20ac	Histone_Modifications	E046-H2BK20ac.imputed.narrowPeak.bed.CD56_Primary_Cells	1e-07	4.92545	0.000118868	1.59442	0.414301	0.782386	2.40644	10	4567	30	113564
Brain_Hippocampus_Middle	hippocampus	H3K79me1	Histone_Modifications	E071-H3K79me1.imputed.narrowPeak.bed.Brain_Hippocampus_Middle	1e-08	5.96649	0.000120926	1.78616	0.464632	0.875479	2.69684	13	9492	24	113564
CD34_Cultured_Cells	blood	H3K4ac	Histone_Modifications	E036-H3K4ac.imputed.narrowPeak.bed.CD34_Cultured_Cells	1e-08	5.82379	0.000121528	1.76195	0.45848	0.86333	2.66057	12	7724	24	113564
Esophagus	esophagus	H3K79me1	Histone_Modifications	E079-H3K79me1.imputed.narrowPeak.bed.Esophagus	1e-06	4.0916	0.000123761	1.40894	0.367049	0.689521	2.12835	14	6377	41	113564
Fetal_Thymus	fetal_thymus	H3K4me1	Histone_Modifications	E093-H3K4me1.imputed.narrowPeak.bed.Fetal_Thymus	1e-08	18.4777	0.00012464	2.91657	0.760153	1.42667	4.40647	20	21169	24	113564
Sigmoid_Colon	colon	H2BK20ac	Histone_Modifications	E106-H2BK20ac.imputed.narrowPeak.bed.Sigmoid_Colon	1e-08	6.64017	0.00012473	1.89314	0.493437	0.926001	2.86027	6	2288	24	113564
N, the total number of LD pruned variants; Nannot, the total number of independent annotated variants with the given annotation; NAnnotThresh, the number of independent annotated variants with the considered annotation passing the GWAS signicance threshold (PThresh); Nthresh, the number of independent variants passing the GWAS signicance threshold (PThresh); PThresh, GWAS threshold used for enric…
