# Supplementary material for: GWAS for systemic sclerosis identifies multiple risk loci and highlights fibrotic and vasculopathy pathways
Source: Nat Commun. 2019 Oct 31;10:4955. doi: 10.1038/s41467-019-12760-y (PMC6823490; doi:10.1038/s41467-019-12760-y)
Supplement: Supplementary file 10 — Dataset 9 [file 41467_2019_12760_MOESM10_ESM.xlsx]

## Sheet: Supplementary Data 9
Supplementary Data 9. Non-HLA loci Associated with SSc clinical subphenotypes
Loci	SNP	MAF for EUR	GLOBAL META pval	GLOBAL META OR	lcSSc pval	lcSSc OR	dcSSc pval	dcSSc OR	Status
IL12RB2	rs10889683	0.24	9.494e-10	1.1712	6.276e-10	1.2051	0.001364	1.1388	New for lcSSc
CD247	rs2056626	0.39	1.312e-11	0.8088	1.472e-09	0.8005	0.00035	0.8373	New for lcSSc
TNFSF4-LOC100506023-PRDX6	rs10737299	0.34	4.636e-08	0.8832	2.689e-09	0.8531	0.06205	0.9354	New for lcSSc
STAT4	rs3821236	0.2	1.942e-23	1.3129	7.769e-20	1.3353	8.823e-08	1.2683	New for lcSSc
MERTK	rs3761700	0.46	3.487e-05	1.0928	1.042e-08	1.1544	0.5031	1.0231	New for lcSSc
FLNB-DNASE1L3-PXK	rs7652027	0.26	1.301e-10	1.1534	1.034e-12	1.2018	0.03544	1.0782	Previously associated with lcSSc
IL12A	rs485499	0.35	3.285e-10	0.8435	1.858e-09	0.8258	0.02279	0.9042	Previously associated with lcSSc and ACA
DGKQ	rs11724804	0.44	5.312e-11	1.1672	3.164e-08	1.1652	4.238e-05	1.1612	New for lcSSc
TNIP1	rs3792783	0.16	2.417e-12	1.2042	1.58e-09	1.2052	1.04e-06	1.223	New for lcSSc
ATG5	rs633724	0.35	2.841e-09	1.1321	2.012e-08	1.1466	6.166e-05	1.1414	New for lcSSc
IRF5-TNPO3	rs34871361	0.1	3.119e-21	1.403	2.403e-19	1.4527	3.918e-10	1.4576	Previously associated with lcSSc, dcSSc, ACA and ATA
FAM167A-BLK	rs2736340	0.24	3.331e-21	1.242	9.329e-16	1.2413	1.678e-09	1.244	New for lcSSc
TSPAN32,CD81-AS1	rs2651804	0.17	2.54e-10	0.8164	3.696e-09	0.7995	0.003092	0.8622	New for lcSSc
CDHR5-IRF7	rs2740375	0.44	2.279e-08	0.8023	2.32e-08	0.7711	0.07652	0.8924	New for lcSSc
CSK	rs1378942	0.39	1.842e-14	1.1789	5.251e-10	1.1685	1.884e-07	1.1927	New for lcSSc
IRF8	rs11117420	0.19	3.818e-15	0.8056	4.651e-14	0.7826	0.002132	0.8724	Previously associated with lcSSc
IKZF3-GSDMB	rs883770	0.5	4.794e-09	1.1254	1.414e-10	1.1639	0.03146	1.0714	New for lcSSc
IL12RB1	rs2305743	0.2	4.635e-10	0.8293	1.647e-08	0.8183	0.002093	0.8662	New for lcSSc
NAB1-STAT4	rs716254	0.15	9.272e-09	1.1842	2.145e-05	1.1581	4.369e-09	1.3046	New for dcSSc
IRF5-TNPO3	rs62478615	0.1	6.305e-21	1.3998	6.212e-19	1.4472	3.362e-10	1.4028	Previously associated with lcSSc, dcSSc, ACA and ATA
DDX6	rs11217019	0.2	9.063e-10	0.8436	0.0004892	0.8929	2.148e-09	0.765	New for dcSSc
ANKRD12	rs4798783	0.26	2.303e-05	1.1042	0.03381	1.0601	3.967e-08	1.2215	New for dcSSc
In boldface the loci strongly associated when stratifying patients for the clinical subphenotypes when compared to the global meta-analysis.
SNP:Single Nucleotide Polymorphism; MAF: Minor Allele Frequency; OR: Odds Ratio; lcSSc: Limited Cutaneous Systemic Sclerosis; dcSSc: Diffuse Cutaneous Systemic Sclerosis.
