# Supplementary material for: GWAS for systemic sclerosis identifies multiple risk loci and highlights fibrotic and vasculopathy pathways
Source: Nat Commun. 2019 Oct 31;10:4955. doi: 10.1038/s41467-019-12760-y (PMC6823490; doi:10.1038/s41467-019-12760-y)
Supplement: Supplementary file 11 — Dataset 10 [file 41467_2019_12760_MOESM11_ESM.xlsx]

## Sheet: Supplementary Data 10
Supplementary Data 10. Non-HLA loci associated with SSc autoantibody status.
Loci	SNP	MAF in EUR	GLOBAL META pval	GLOBAL META OR	ACA+ pval	ACA+ OR	ATA+ pval	ATA+ OR	RNApolIII+ pval	RNApolIII+ OR	Status
IL12RB2	rs10889683	0.24	9.494e-10	1.17	4.44e-10	1.2678	0.02554	1.1209	0.02085	1.2516	New for ACA
STAT4	rs3821236	0.2	1.94e-23	1.31	1.38e-14	1.3571	1.26e-05	1.2527	0.000203	1.4593	New for ACA
FLNB-DNASE1L3-PXK	rs4681683	0.19	1.004e-08	1.151	1.95e-15	1.32	0.048	1.0968	0.1984	1.1116	Previously associated with ACA
ARHGAP31	rs9884090	0.16	1.89e-10	0.83	4.61e-08	0.7914	0.02463	0.8834	0.007763	0.7325	New for ACA
IRF5-TNPO3	rs34871361	0.1	3.119e-21	1.403	3.39e-13	1.4527	2.21e-13	1.5904	0.8739	0.9787	Previously associated with lcSSc, dcSSc, ACA and ATA
FAM167A-BLK	rs2736340	0.24	3.33e-21	1.24	1.406e-11	1.2538	4.4e-05	1.1926	5.06e-07	1.455	New for ACA
CDHR5-IRF7	rs6598008	0.44	1.97e-08	0.8	5.32e-09	0.728	0.004015	0.8025	NA	NA	New for ACA
CSK	rs1378942	0.39	1.84e-14	1.18	2.984e-14	1.2632	0.01767	1.0986	0.4344	1.0561	New for ACA
IRF8	rs11117420	0.19	3.82e-15	0.81	4.81e-10	0.7762	0.001538	0.8464	0.04729	0.7903	New for ACA
GUSBP1-CDH12	rs13354466	0.16	0.000126	1.1348	7.907e-05	1.2064	0.002853	1.1945	2.885e-07	1.7094	Suggestive in RNApolIII
STEAP2	rs4380852	0.17	0.002211	1.0864	0.009341	1.1073	0.04131	1.1081	2.378e-06	1.4775	Suggestive in RNApolIII
In boldface the loci strongly associated when stratifying patients positive for autoantibodies when compared to the global meta-analysis.
SNP:Single Nucleotide Polymorphism; MAF: Minor Allele Frequency; OR: Odds Ratio; ACA: Anti-Centromere antibodies; ATA: Anti-Topoisomerase antibodies; RNApolIII: Anti-RNA polymerase III antibodies.
