# Supplementary material for: GWAS for systemic sclerosis identifies multiple risk loci and highlights fibrotic and vasculopathy pathways
Source: Nat Commun. 2019 Oct 31;10:4955. doi: 10.1038/s41467-019-12760-y (PMC6823490; doi:10.1038/s41467-019-12760-y)
Supplement: Supplementary file 12 — Dataset 11 [file 41467_2019_12760_MOESM12_ESM.xlsx]

## Sheet: Supplementary Data 11
Supplementary Data 11. Gene-products nominated in the meta-analysis for systemic sclerosis and their related drugs.
TARGET GENE	DRUG	PHASEa	TYPE	MECHANISM OF ACTION	ACTIVITY	TARGET CLASS	DISEASEb
BLK	DASATINIB	Phase I	Small Molecule	SRC inhibitor	antagonist	Tyrosine protein kinase Src family	Scleroderma
	ENMD-981693	Phase II					--
	ILORASERTIB	Phase II					--
	XL-228	Phase I					--
CD80	ABATACEPT	Phase II	Protein	T-lymphocyte activation antigen CD80 inhibitor	antagonist	Surface antigen	Diffuse Scleroderma
	BELATACEPT	Phase IV					Immune system disease
	GALIXIMAB	Phase III	Antibody				--
DRD4	AMOXAPINE	Phase IV	Small molecule	Dopamine receptor	antagonist	Dopamine receptor	--
	ERGOLOID	Phase IV			agonist		--
	PERGOLIDE	Phase IV			agonist		--
	PIMOZIDE	Phase IV			antagonist		--
	CLOTHIAPINE	Phase IV		Dopamine D4 receptor	antagonist		--
	SARIZOTAN	Phase III			agonist
	APOMORPHINE	Phase IV		D2-like dopamine receptor	agonist		--
	BROMOCRIPTINE	Phase IV			agonist		--
	CHLORPROMAZINE	Phase IV			antagonist		--
	DROPERIDOL	Phase IV			antagonist		--
	LEVOMEPROMAZINE	Phase IV			antagonist		--
	LOXAPINE	Phase IV			antagonist		--
	OLANZAPINE	Phase IV			antagonist		--
	PRAMIPEXOLE	Phase IV			agonist		--
	PROMAZINE	Phase IV			antagonist		--
	ROPINIROLE	Phase IV			agonist		--
	ROTIGOTINE	Phase IV			agonist		--
	THIORIDAZINE	Phase IV			antagonist		--
	TRIFLUOPERAZINE	Phase IV			antagonist		--
	HALOPERIDOL	Phase IV		D2-like dopamine receptor inverse	antagonist		--
IL12A	BRIAKINUMAB	Phase IV	Antibody	Interleukin-12 inhibitor	antagonist	Secreted protein	Immune system disease
	USTEKINUMAB	Phase IV
PSMD3	BORTEZOMIB	Phase IV	Small molecule	26S proteosome inhibitor	antagonist	Enzyme	--
	IXAZOMIB CITRATE	Phase IV			antagonist		--
	OPROZOMIB	Phase I			antagonist		--
	CARFILZOMIB	Phase IV	Protein		antagonist		--
TNFSF4	OXELUMAB	Phase II	Antibody	Tumor necrosis factor ligand superfamily member	antagonist	Secreted protein	--
FDFT1	LAPAQUISTAT ACETATE	Phase III	Small Molecule	Squalene synthetase inhibitor	antagonist	Enzyme	--
aThe reported phase is the highest for any disease.
bThe reported diseases are the ones related to the immune system.
All the information has been curated from Clinical Trials Information, Daily Med Information and ATC information
