# Supplementary material for: GWAS for systemic sclerosis identifies multiple risk loci and highlights fibrotic and vasculopathy pathways
Source: Nat Commun. 2019 Oct 31;10:4955. doi: 10.1038/s41467-019-12760-y (PMC6823490; doi:10.1038/s41467-019-12760-y)
Supplement: Supplementary file 13 — Dataset 12 [file 41467_2019_12760_MOESM13_ESM.xlsx]

## Sheet: Supplementary Data 12
Supplementary Data 12. Summary of the functinal annotation data integrated in the statistical fine-mapping
Tissue	Annotation Category	Annotation Type	Cell type	Annotation	FE	EmpPadj
blood	Hotspots	hotspots	GM06990	GM06990-DS7748.twopass.merge150.wgt10.zgt2.wig	5.63525	0
blood	Hotspots	hotspots	CD56_Primary_Cells	UW.CD56_Primary_Cells.ChromatinAccessibility.RO_01679.DS17189.twopass.merge150.wgt10.zgt2.wig	4.32018	0.04365
blood	Hotspots	hotspots	CD8_Primary_Cells	UW.CD8_Primary_Cells.ChromatinAccessibility.RO_01549.DS16012.twopass.merge150.wgt10.zgt2.wig	4.77297	0
fetal_thymus	Hotspots	hotspots	Fetal_Thymus	UW.Fetal_Thymus.ChromatinAccessibility.H-23964.DS17875.twopass.merge150.wgt10.zgt2.wig	3.45899	0
blood	Hotspots	hotspots	Mobilized_CD4_Primary_Cells	UW.Mobilized_CD4_Primary_Cells.ChromatinAccessibility.RO_01679.DS16955.twopass.merge150.wgt10.zgt2.wig	4.61031	0
fibroblast	Hotspots	hotspots	Penis_Foreskin_Fibroblast_Primary_Cells	UW.Penis_Foreskin_Fibroblast_Primary_Cells.ChromatinAccessibility.skin02.DS18252.twopass.merge150.wgt10.zgt2.wig	3.70546	0.0291
blood	Histone_Modifications	H3K4me1	GM12878	H3K4me1_gm12878	4.91491	0
blood	Histone_Modifications	H3K79me2	GM12878	H3K79me2_gm12878	6.50752	0
blood	Histone_Modifications	H3K9ac	GM12878	H3K9ac_gm12878	8.1685	0
FE, observed fold enrichment for that annotation; EmpPadj, empirical p-value of the significance of the observed enrichment adjusted by multiple testing.
