# Supplementary material for: GWAS for systemic sclerosis identifies multiple risk loci and highlights fibrotic and vasculopathy pathways
Source: Nat Commun. 2019 Oct 31;10:4955. doi: 10.1038/s41467-019-12760-y (PMC6823490; doi:10.1038/s41467-019-12760-y)
Supplement: Supplementary file 14 — Dataset 13 [file 41467_2019_12760_MOESM14_ESM.xlsx]

## Sheet: Supplementary Data 13
Supplementary Data 13. Reference epigenomes from the Roadmap Epigenomics Consortium and the Encyclopedia of DNA Elements (ENCODE) projects.
Epigenome ID	Code	Description
E080	ADRL.GLND.FET	Fetal Adrenal Gland
E124	BLD.CD14.MONO	Monocytes-CD14+ RO01746 Primary Cells
E029	BLD.CD14.PC	Primary monocytes from peripheral blood
E030	BLD.CD15.PC	Primary neutrophils from peripheral blood
E031	BLD.CD19.CPC	Primary B cells from cord blood
E032	BLD.CD19.PPC	Primary B cells from peripheral blood
E033	BLD.CD3.CPC	Primary T cells from cord blood
E034	BLD.CD3.PPC	Primary T cells from peripheral blood
E036	BLD.CD34.CC	Primary hematopoietic stem cells short term culture
E035	BLD.CD34.PC	Primary hematopoietic stem cells
E044	BLD.CD4.CD25.CD127M.TREGPC	Primary T regulatory cells from peripheral blood
E045	BLD.CD4.CD25I.CD127.TMEMPC	Primary T cells effector/memory enriched from peripheral blood
E039	BLD.CD4.CD25M.CD45RA.NPC	Primary T helper naive cells from peripheral blood
E040	BLD.CD4.CD25M.CD45RO.MPC	Primary T helper memory cells from peripheral blood 1
E041	BLD.CD4.CD25M.IL17M.PL.TPC	Primary T helper cells PMA-I stimulated
E042	BLD.CD4.CD25M.IL17P.PL.TPC	Primary T helper 17 cells PMA-I stimulated
E043	BLD.CD4.CD25M.TPC	Primary T helper cells from peripheral blood
E037	BLD.CD4.MPC	Primary T helper memory cells from peripheral blood 2
E038	BLD.CD4.NPC	Primary T helper naive cells from peripheral blood
E046	BLD.CD56.PC	Primary Natural Killer cells from peripheral blood
E048	BLD.CD8.MPC	Primary T CD8+ memory cells from peripheral blood
E047	BLD.CD8.NPC	Primary T CD8+ naive cells from peripheral blood
E115	BLD.DND41.CNCR	Dnd41 TCell Leukemia Cell Line
E116	BLD.GM12878	GM12878 Lymphoblastoid Cells
E123	BLD.K562.CNCR	K562 Leukemia Cells
E050	BLD.MOB.CD34.PC.F	Primary hematopoietic stem cells G-CSF-mobilized Female
E051	BLD.MOB.CD34.PC.M	Primary hematopoietic stem cells G-CSF-mobilized Male
E062	BLD.PER.MONUC.PC	Primary mononuclear cells from peripheral blood
E129	BONE.OSTEO	Osteoblast Primary Cells
E067	BRN.ANG.GYR	Brain Angular Gyrus
E068	BRN.ANT.CAUD	Brain Anterior Caudate
E069	BRN.CING.GYR	Brain Cingulate Gyrus
E053	BRN.CRTX.DR.NRSPHR	Cortex derived primary cultured neurospheres
E073	BRN.DL.PRFRNTL.CRTX	Brain_Dorsolateral_Prefrontal_Cortex
E082	BRN.FET.F	Fetal Brain Female
E081	BRN.FET.M	Fetal Brain Male
E054	BRN.GANGEM.DR.NRSPHR	Ganglion Eminence derived primary cultured neurospheres
E070	BRN.GRM.MTRX	Brain Germinal Matrix
E071	BRN.HIPP.MID	Brain Hippocampus Middle
E072	BRN.INF.TMP	Brain Inferior Temporal Lobe
E125	BRN.NHA	NH-A Astrocytes Primary Cells
E074	BRN.SUB.NIG	Brain Substantia Nigra
E119	BRST.HMEC	HMEC Mammary Epithelial Primary Cells
E028	BRST.HMEC.35	Breast variant Human Mammary Epithelial Cells (vHMEC)
E027	BRST.MYO	Breast Myoepithelial Primary Cells
E117	CRVX.HELAS3.CNCR	HeLa-S3 Cervical Carcinoma Cell Line
E024	ESC.4STAR	ES-UCSF4 Cells
E003	ESC.H1	H1 Cells
E008	ESC.H9	H9 Cells
E014	ESC.HUES48	HUES48 Cells
E015	ESC.HUES6	HUES6 Cells
E016	ESC.HUES64	HUES64 Cells
E001	ESC.I3	ES-I3 Cells
E002	ESC.WA7	ES-WA7 Cells
E011	ESDR.CD184.ENDO	hESC Derived CD184+ Endoderm Cultured Cells
E012	ESDR.CD56.ECTO	hESC Derived CD56+ Ectoderm Cultured Cells
E013	ESDR.CD56.MESO	hESC Derived CD56+ Mesoderm Cultured Cells
E004	ESDR.H1.BMP4.MESO	H1 BMP4 Derived Mesendoderm Cultured Cells
E005	ESDR.H1.BMP4.TROP	H1 BMP4 Derived Trophoblast Cultured Cells
E006	ESDR.H1.MSC	H1 Derived Mesenchymal Stem Cells
E007	ESDR.H1.NEUR.PROG	H1 Derived Neuronal Progenitor Cultured Cells
E010	ESDR.H9.NEUR	H9 Derived Neuron Cultured Cells
E009	ESDR.H9.NEUR.PROG	H9 Derived Neuronal Progenitor Cultured Cells
E025	FAT.ADIP.DR.MSC	Adipose Derived Mesenchymal Stem Cell Cultured Cells
E063	FAT.ADIP.NUC	Adipose Nuclei
E023	FAT.MSC.DR.ADIP	Mesenchymal Stem Cell Derived Adipocyte Cultured Cells
E075	GI.CLN.MUC	Colonic Mucosa
E106	GI.CLN.SIG	Sigmoid Colon
E076	GI.CLN.SM.MUS	Colon Smooth Muscle
E077	GI.DUO.MUC	Duodenum Mucosa
E078	GI.DUO.SM.MUS	Duodenum Smooth Muscle
E079	GI.ESO	Esophagus
E084	GI.L.INT.FET	Fetal Intestine Large
E101	GI.RECT.MUC.29	Rectal Mucosa Donor 29
E102	GI.RECT.MUC.31	Rectal Mucosa Donor 31
E103	GI.RECT.SM.MUS	Rectal Smooth Muscle
E109	GI.S.INT	Small Intestine
E085	GI.S.INT.FET	Fetal Intestine Small
E092	GI.STMC.FET	Fetal Stomach
E094	GI.STMC.GAST	Gastric
E110	GI.STMC.MUC	Stomach Mucosa
E111	GI.STMC.MUS	Stomach Smooth Muscle
E104	HRT.ATR.R	Right Atrium
E083	HRT.FET	Fetal Heart
E095	HRT.VENT.L	Left Ventricle
E105	HRT.VNT.R	Right Ventricle
E018	IPSC.15b	iPS-15b Cells
E019	IPSC.18	iPS-18 Cells
E020	IPSC.20B	iPS-20b Cells
E022	IPSC.DF.19.11	iPS DF 19.11 Cells
E021	IPSC.DF.6.9	iPS DF 6.9 Cells
E086	KID.FET	Fetal Kidney
E066	LIV.ADLT	Liver
E118	LIV.HEPG2.CNCR	HepG2 Hepatocellular Carcinoma Cell Line
E096	LNG	Lung
E114	LNG.A549.ETOH002.CNCR	A549 EtOH 0.02pct Lung Carcinoma Cell Line
E088	LNG.FET	Fetal Lung
E017	LNG.IMR90	IMR90 fetal lung fibroblasts Cell Line
E128	LNG.NHLF	NHLF Lung Fibroblast Primary Cells
E120	MUS.HSMM	HSMM Skeletal Muscle Myoblasts Cells
E121	MUS.HSMMT	HSMM cell derived Skeletal Muscle Myotubes Cells
E090	MUS.LEG.FET	Fetal Muscle Leg
E100	MUS.PSOAS	Psoas Muscle
E052	MUS.SAT	Muscle Satellite Cultured Cells
E108	MUS.SKLT.F	Skeletal Muscle Female
E107	MUS.SKLT.M	Skeletal Muscle Male
E089	MUS.TRNK.FET	Fetal Muscle Trunk
E097	OVRY	Ovary
E098	PANC	Pancreas
E087	PANC.ISLT	Pancreatic Islets
E099	PLCNT.AMN	Placenta Amnion
E091	PLCNT.FET	Placenta
E126	SKIN.NHDFAD	NHDF-Ad Adult Dermal Fibroblast Primary Cells
E127	SKIN.NHEK	NHEK-Epidermal Keratinocyte Primary Cells
E055	SKIN.PEN.FRSK.FIB.01	Foreskin Fibroblast Primary Cells skin01
E056	SKIN.PEN.FRSK.FIB.02	Foreskin Fibroblast Primary Cells skin02
E057	SKIN.PEN.FRSK.KER.02	Foreskin Keratinocyte Primary Cells skin02
E058	SKIN.PEN.FRSK.KER.03	Foreskin Keratinocyte Primary Cells skin03
E059	SKIN.PEN.FRSK.MEL.01	Foreskin Melanocyte Primary Cells skin01
E061	SKIN.PEN.FRSK.MEL.03	Foreskin Melanocyte Primary Cells skin03
E113	SPLN	Spleen
E049	STRM.CHON.MRW.DR.MSC	Mesenchymal Stem Cell Derived Chondrocyte Cultured Cells
E026	STRM.MRW.MSC	Bone Marrow Derived Cultured Mesenchymal Stem Cells
E112	THYM	Thymus
E093	THYM.FET	Fetal Thymus
E065	VAS.AOR	Aorta
E122	VAS.HUVEC	HUVEC Umbilical Vein Endothelial Primary Cells
